# Supplementary material for: Genome-wide association study of alcohol consumption and genetic overlap with other health-related traits in UK Biobank (N=112 117)
Source: Mol Psychiatry. 2017 Jul 25;22(10):1376–84. doi: 10.1038/mp.2017.153 (PMC5622124; doi:10.1038/mp.2017.153)
Supplement: Supplementary Table [file mp2017153x2.xlsx]

## Sheet: TOTAL_SAMPLE
trait1	trait2	PMID	Category	ethnicity	note	rg	se	z	p	h2_obs	h2_obs_se	h2_int	h2_int_se	gcov_int	gcov_int_se
ALC1	Ever vs never smoked	20418890	smoking_behaviour	European	SNPs from the MHC (chr6 26M~34M) region was removed for this traits	0.3984	0.0621	6.4117	1.4392e-10	0.0735	0.007	1.0007	0.0061	-0.0049	0.0049
ALC1	HDL cholesterol	20686565	lipids	European	SNPs from the MHC (chr6 26M~34M) region was removed for this traits	0.2823	0.0458	6.169	6.8711e-10	0.126	0.0252	1.0647	0.0552	-0.0008	0.0051
ALC1	Years of schooling 2016	27225129	education	European	SNPs from the MHC (chr6 26M~34M) region was removed for this traits	0.1822	0.0307	5.9435	2.7896e-09	0.1284	0.0047	0.9306	0.0106	0.0411	0.0059
ALC1	Obesity class 1	23563607	anthropometric	European	SNPs from the MHC (chr6 26M~34M) region was removed for this traits	-0.1991	0.0425	-4.6854	2.7946e-06	0.2213	0.0117	1.0131	0.0107	0.004	0.0069
ALC1	College completion	23722424	education	European	SNPs from the MHC (chr6 26M~34M) region was removed for this traits	0.2158	0.0468	4.6104	4.0185e-06	0.0794	0.006	1.0237	0.009	0.0031	0.006
ALC1	Overweight	23563607	anthropometric	European	SNPs from the MHC (chr6 26M~34M) region was removed for this traits	-0.1933	0.0481	-4.0206	5.8057e-05	0.1118	0.0067	1.0221	0.0097	0.0036	0.0066
ALC1	Obesity class 2	23563607	anthropometric	European	SNPs from the MHC (chr6 26M~34M) region was removed for this traits	-0.1956	0.0543	-3.6006	0.0003	0.1865	0.0124	0.9986	0.0102	-0.0003	0.0073
ALC1	Body mass index	20935630	anthropometric	European	SNPs from the MHC (chr6 26M~34M) region was removed for this traits	-0.1537	0.0441	-3.4839	0.0005	0.1926	0.0099	1.0081	0.0106	0.002	0.0066
ALC1	Triglycerides	20686565	lipids	European	SNPs from the MHC (chr6 26M~34M) region was removed for this traits	-0.2044	0.0634	-3.2248	0.0013	0.1718	0.0298	0.9638	0.0169	0.0049	0.0077
ALC1	Leptin_not_adjBMI	26833098	hormone	European	SNPs from the MHC (chr6 26M~34M) region was removed for this traits	-0.255	0.0799	-3.1911	0.0014	0.1019	0.0163	0.9921	0.0066	0.004	0.0054
ALC1	Waist circumference	25673412	anthropometric	European	SNPs from the MHC (chr6 26M~34M) region was removed for this traits	-0.1259	0.04	-3.1499	0.0016	0.1225	0.0054	0.8442	0.0083	0.0026	0.0055
ALC1	Hip circumference	25673412	anthropometric	European	SNPs from the MHC (chr6 26M~34M) region was removed for this traits	-0.1233	0.0414	-2.9742	0.0029	0.1274	0.0061	0.8613	0.0086	0.0021	0.0055
ALC1	Fasting insulin main effect	22581228	glycemic	European	SNPs from the MHC (chr6 26M~34M) region was removed for this traits	-0.2558	0.0871	-2.9354	0.0033	0.071	0.0099	1.0136	0.0071	-0.0047	0.0052
ALC1	Age at Menarche	25231870	reproductive	European	SNPs from the MHC (chr6 26M~34M) region was removed for this traits	0.0982	0.0337	2.9116	0.0036	0.2053	0.0106	0.9541	0.0123	-0.0041	0.0055
ALC1	Eczema	26482879	autoimmune	Mixed	Caution: using this data may yield less robust results due to minor departure of the LD structure; SNPs from the MHC (chr6 26M~34M) region was removed for this traits	-0.248	0.0855	-2.9003	0.0037	0.0697	0.0157	1.0198	0.0073	0.0124	0.0049
ALC1	Body fat	26833246	anthropometric	Mixed	Caution: using this data may yield less robust results due to minor departure of the LD structure; SNPs from the MHC (chr6 26M~34M) region was removed for this traits	-0.1444	0.0505	-2.8571	0.0043	0.1108	0.0085	0.9008	0.0067	-0.0028	0.0049
ALC1	Depressive symptoms	27089181	psychiatric	European	SNPs from the MHC (chr6 26M~34M) region was removed for this traits	-0.1623	0.0568	-2.8579	0.0043	0.0487	0.0039	0.9986	0.0075	-0.032	0.0055
ALC1	Extreme bmi	23563607	anthropometric	European	SNPs from the MHC (chr6 26M~34M) region was removed for this traits	-0.1707	0.0601	-2.8408	0.0045	0.7051	0.0529	1.0268	0.0115	0.0061	0.0083
ALC1	Ratio of bisallylic groups to double bonds	27005778	metabolites	European	Caution: using this data may yield results outside bounds due to relative low Z score of the SNP heritability of the trait; SNPs from the MHC (chr6 26M~34M) region was removed for this traits	0.1995	0.0707	2.8203	0.0048	0.3034	0.1147	0.9776	0.008	-0.0047	0.0047
ALC1	Obesity class 3	23563607	anthropometric	European	SNPs from the MHC (chr6 26M~34M) region was removed for this traits	-0.1916	0.0698	-2.7464	0.006	0.1251	0.0144	0.9775	0.0091	-0.0045	0.0068
ALC1	LDL cholesterol	20686565	lipids	European	SNPs from the MHC (chr6 26M~34M) region was removed for this traits	-0.1493	0.0544	-2.7456	0.006	0.1062	0.0265	1.0465	0.042	0.0037	0.0053
ALC1	Ratio of bisallylic groups to total fatty acids	27005778	metabolites	European	Caution: using this data may yield results outside bounds due to relative low Z score of the SNP heritability of the trait; SNPs from the MHC (chr6 26M~34M) region was removed for this traits	0.2093	0.0763	2.7445	0.0061	0.2812	0.1024	0.986	0.0073	-0.0061	0.0048
ALC1	Mean platelet volume	22139419	haemotological	European	SNPs from the MHC (chr6 26M~34M) region was removed for this traits	-0.1579	0.0596	-2.6485	0.0081	0.3257	0.0531	0.9807	0.0112	0.0068	0.0054
ALC1	Concentration of medium VLDL particles	27005778	metabolites	European	SNPs from the MHC (chr6 26M~34M) region was removed for this traits	-0.2174	0.0822	-2.6446	0.0082	0.1567	0.0374	0.9797	0.0075	0.0054	0.0051
ALC1	Multiple sclerosis	21833088	autoimmune	European	Caution: using this data may yield results outside bounds due to relative low Z score of the SNP heritability of the trait; SNPs from the MHC (chr6 26M~34M) region was removed for this traits	-0.3802	0.1454	-2.6148	0.0089	0.0554	0.0274	1.0609	0.0091	0.0077	0.0061
ALC1	Average number of methylene groups per a double bond	27005778	metabolites	European	Caution: using this data may yield results outside bounds due to relative low Z score of the SNP heritability of the trait; SNPs from the MHC (chr6 26M~34M) region was removed for this traits	-0.2822	0.1083	-2.6053	0.0092	0.2047	0.0843	0.996	0.0077	0.0089	0.0049
ALC1	Free cholesterol in small VLDL	27005778	metabolites	European	SNPs from the MHC (chr6 26M~34M) region was removed for this traits	-0.2389	0.0923	-2.5898	0.0096	0.1145	0.0344	1.0003	0.0088	-0.0022	0.0052
ALC1	Leptin_adjBMI	26833098	hormone	European	SNPs from the MHC (chr6 26M~34M) region was removed for this traits	-0.1985	0.0794	-2.5017	0.0124	0.0963	0.0183	1.0026	0.0074	0.0042	0.0053
ALC1	Triglycerides in small HDL	27005778	metabolites	European	Caution: using this data may yield results outside bounds due to relative low Z score of the SNP heritability of the trait; SNPs from the MHC (chr6 26M~34M) region was removed for this traits	-0.2967	0.1206	-2.4597	0.0139	0.073	0.0279	0.9975	0.0087	0.0018	0.0051
ALC1	Schizophrenia	25056061	psychiatric	Mixed	Caution: using this data may yield less robust results due to minor departure of the LD structure; SNPs from the MHC (chr6 26M~34M) region was removed for this traits	0.0857	0.0359	2.3908	0.0168	0.463	0.0201	1.0524	0.0135	-0.0003	0.0074
ALC1	18:2 linoleic acid (LA)	27005778	metabolites	European	SNPs from the MHC (chr6 26M~34M) region was removed for this traits	-0.2902	0.1215	-2.3884	0.0169	0.1223	0.0492	1.0045	0.0097	0.0052	0.0054
ALC1	Height_2010	20881960	anthropometric	European	SNPs from the MHC (chr6 26M~34M) region was removed for this traits	0.0768	0.0323	2.3799	0.0173	0.2885	0.0166	1.0159	0.0189	0.0038	0.007
ALC1	Height; Females at age 10 and males at age 12	23449627	anthropometric	European	SNPs from the MHC (chr6 26M~34M) region was removed for this traits	-0.1315	0.0554	-2.3741	0.0176	0.4461	0.0475	0.9511	0.0078	0.0177	0.0058
ALC1	Extreme height	23563607	anthropometric	European	SNPs from the MHC (chr6 26M~34M) region was removed for this traits	0.1003	0.0428	2.3436	0.0191	1.2417	0.1099	1.0331	0.0183	-0.0065	0.0082
ALC1	Difference in height between childhood and adulthood; age 8	23449627	anthropometric	European	SNPs from the MHC (chr6 26M~34M) region was removed for this traits	0.1649	0.0714	2.3105	0.0209	0.3326	0.0513	0.9725	0.0077	-0.0046	0.005
ALC1	Average number of double bonds in a fatty acid chain	27005778	metabolites	European	SNPs from the MHC (chr6 26M~34M) region was removed for this traits	0.2046	0.0887	2.3077	0.021	0.1706	0.0571	1.0022	0.0076	-0.0041	0.0046
ALC1	Phospholipids in medium VLDL	27005778	metabolites	European	SNPs from the MHC (chr6 26M~34M) region was removed for this traits	-0.2176	0.0951	-2.2875	0.0222	0.1173	0.0344	0.9959	0.0075	-0.0007	0.0053
ALC1	Chronotype	27494321	sleeping	European	SNPs from the MHC (chr6 26M~34M) region was removed for this traits	-0.1024	0.0449	-2.2794	0.0226	0.1013	0.006	1.0204	0.0082	-0.0376	0.0055
ALC1	Free cholesterol in large VLDL	27005778	metabolites	European	SNPs from the MHC (chr6 26M~34M) region was removed for this traits	-0.2004	0.0887	-2.2585	0.0239	0.1322	0.0308	0.9863	0.0072	0.0015	0.0052
ALC1	Age of first birth	27798627	reproductive	European	SNPs from the MHC (chr6 26M~34M) region was removed for this traits	0.0987	0.0443	2.2264	0.026	0.0641	0.0037	0.9517	0.0082	0.0235	0.0058
ALC1	Total cholesterol in medium VLDL	27005778	metabolites	European	SNPs from the MHC (chr6 26M~34M) region was removed for this traits	-0.1998	0.0898	-2.2245	0.0261	0.1299	0.0363	0.9918	0.0081	-0.0008	0.0053
ALC1	Triglycerides in small VLDL	27005778	metabolites	European	SNPs from the MHC (chr6 26M~34M) region was removed for this traits	-0.2029	0.0919	-2.2078	0.0273	0.1273	0.0362	0.9929	0.0078	-0.0018	0.0055
ALC1	Type 2 Diabetes	22885922	glycemic	European	SNPs from the MHC (chr6 26M~34M) region was removed for this traits	-0.1295	0.0593	-2.182	0.0291	0.0894	0.0097	1.0058	0.0073	-0.003	0.0052
ALC1	Phospholipids in small VLDL	27005778	metabolites	European	SNPs from the MHC (chr6 26M~34M) region was removed for this traits	-0.1995	0.0914	-2.1822	0.0291	0.1201	0.0361	0.9986	0.009	-0.0022	0.0053
ALC1	Waist-to-hip ratio	25673412	anthropometric	European	SNPs from the MHC (chr6 26M~34M) region was removed for this traits	-0.0861	0.0396	-2.1711	0.0299	0.1138	0.0075	0.9207	0.0093	0.0029	0.0055
ALC1	Total cholesterol in small VLDL	27005778	metabolites	European	SNPs from the MHC (chr6 26M~34M) region was removed for this traits	-0.2163	0.1004	-2.1531	0.0313	0.0912	0.0324	1.0061	0.0098	-0.0039	0.0051
ALC1	Free cholesterol in medium VLDL	27005778	metabolites	European	SNPs from the MHC (chr6 26M~34M) region was removed for this traits	-0.2027	0.0942	-2.1517	0.0314	0.1173	0.0346	0.9948	0.0076	-0.001	0.0052
ALC1	Cholesterol esters in medium VLDL	27005778	metabolites	European	SNPs from the MHC (chr6 26M~34M) region was removed for this traits	-0.1804	0.0842	-2.1421	0.0322	0.1583	0.0383	0.9852	0.0083	0.0001	0.0053
ALC1	Concentration of small VLDL particles	27005778	metabolites	European	SNPs from the MHC (chr6 26M~34M) region was removed for this traits	-0.1822	0.0853	-2.1351	0.0328	0.1594	0.038	0.9886	0.0083	-0.0009	0.0054
ALC1	Total lipids in small VLDL	27005778	metabolites	European	SNPs from the MHC (chr6 26M~34M) region was removed for this traits	-0.1846	0.0867	-2.1296	0.0332	0.1525	0.0377	0.9905	0.0085	-0.0014	0.0053
ALC1	Apolipoprotein B	27005778	metabolites	European	SNPs from the MHC (chr6 26M~34M) region was removed for this traits	-0.2355	0.1108	-2.1255	0.0335	0.0888	0.0393	1.0082	0.0139	-0.0004	0.0052
ALC1	Phospholipids in large VLDL	27005778	metabolites	European	SNPs from the MHC (chr6 26M~34M) region was removed for this traits	-0.207	0.0974	-2.1251	0.0336	0.1227	0.0312	0.9881	0.0071	0.0015	0.0054
ALC1	HOMA-IR	20081858	glycemic	European	SNPs from the MHC (chr6 26M~34M) region was removed for this traits	-0.2077	0.0988	-2.1026	0.0355	0.066	0.0128	1.005	0.0066	-0.0063	0.0057
ALC1	Triglycerides in large VLDL	27005778	metabolites	European	SNPs from the MHC (chr6 26M~34M) region was removed for this traits	-0.1975	0.094	-2.1017	0.0356	0.1189	0.0294	0.9877	0.0067	0.0015	0.0054
ALC1	Triglycerides in medium VLDL	27005778	metabolites	European	SNPs from the MHC (chr6 26M~34M) region was removed for this traits	-0.2076	0.0992	-2.0933	0.0363	0.1024	0.0315	0.9984	0.007	0.0002	0.0054
ALC1	Concentration of very small VLDL particles	27005778	metabolites	European	SNPs from the MHC (chr6 26M~34M) region was removed for this traits	-0.2025	0.0975	-2.0759	0.0379	0.123	0.037	1.0037	0.0125	0.0006	0.0054
ALC1	Total lipids in small HDL	27005778	metabolites	European	Caution: using this data may yield results outside bounds due to relative low Z score of the SNP heritability of the trait; SNPs from the MHC (chr6 26M~34M) region was removed for this traits	-0.3049	0.1473	-2.0692	0.0385	0.0533	0.0261	1.0025	0.0074	0.0051	0.005
ALC1	HbA1C	20858683	glycemic	European	SNPs from the MHC (chr6 26M~34M) region was removed for this traits	-0.1628	0.0787	-2.0675	0.0387	0.0613	0.0117	1.0008	0.007	0.0028	0.0047
ALC1	Phospholipids in large LDL	27005778	metabolites	European	SNPs from the MHC (chr6 26M~34M) region was removed for this traits	-0.3101	0.1501	-2.0662	0.0388	0.0656	0.0413	1.0164	0.0196	0.0036	0.0055
ALC1	22:6 docosahexaenoic acid	27005778	metabolites	European	SNPs from the MHC (chr6 26M~34M) region was removed for this traits	0.2395	0.1162	2.0616	0.0392	0.1154	0.0392	0.9998	0.0075	-0.0022	0.0049
ALC1	Asthma	17611496	autoimmune	European	SNPs from the MHC (chr6 26M~34M) region was removed for this traits	-0.1675	0.0817	-2.0494	0.0404	0.1211	0.0272	1.0096	0.0083	0.0049	0.0064
ALC1	Total cholesterol in large VLDL	27005778	metabolites	European	SNPs from the MHC (chr6 26M~34M) region was removed for this traits	-0.1866	0.0915	-2.04	0.0414	0.1247	0.0301	0.9897	0.007	0.0011	0.005
ALC1	Phospholipids in very large VLDL	27005778	metabolites	European	SNPs from the MHC (chr6 26M~34M) region was removed for this traits	-0.1936	0.0956	-2.0246	0.0429	0.1132	0.0285	0.9844	0.0072	0.0017	0.0052
ALC1	Total lipids in medium VLDL	27005778	metabolites	European	SNPs from the MHC (chr6 26M~34M) region was removed for this traits	-0.1746	0.0868	-2.0111	0.0443	0.1498	0.0356	0.984	0.0072	0.0009	0.0054
ALC1	Serum total triglycerides	27005778	metabolites	European	SNPs from the MHC (chr6 26M~34M) region was removed for this traits	-0.1867	0.0945	-1.9763	0.0481	0.1339	0.0369	0.9904	0.008	-0.0007	0.0056
ALC1	Phospholipids in medium LDL	27005778	metabolites	European	SNPs from the MHC (chr6 26M~34M) region was removed for this traits	-0.2502	0.1276	-1.9608	0.0499	0.0748	0.0398	1.0081	0.0177	0.0018	0.0055
ALC1	Phospholipids in IDL	27005778	metabolites	European	SNPs from the MHC (chr6 26M~34M) region was removed for this traits	-0.3028	0.1561	-1.9394	0.0525	0.0641	0.0391	1.0207	0.0179	0.0023	0.0055
ALC1	Total cholesterol in large LDL	27005778	metabolites	European	SNPs from the MHC (chr6 26M~34M) region was removed for this traits	-0.2725	0.1417	-1.9233	0.0544	0.0672	0.0429	1.0144	0.0208	0.0017	0.0054
ALC1	Total lipids in very small VLDL	27005778	metabolites	European	SNPs from the MHC (chr6 26M~34M) region was removed for this traits	-0.1947	0.1012	-1.9233	0.0544	0.1122	0.0369	1.0089	0.013	0.0001	0.0054
ALC1	Concentration of IDL particles	27005778	metabolites	European	SNPs from the MHC (chr6 26M~34M) region was removed for this traits	-0.2606	0.1364	-1.9101	0.0561	0.081	0.0411	1.0171	0.017	0.0027	0.0057
ALC1	Concentration of large VLDL particles	27005778	metabolites	European	SNPs from the MHC (chr6 26M~34M) region was removed for this traits	-0.1735	0.0909	-1.9091	0.0563	0.1394	0.0364	0.9727	0.0075	0.0023	0.0052
ALC1	Description of average fatty acid chain length; not actual carbon number	27005778	metabolites	European	SNPs from the MHC (chr6 26M~34M) region was removed for this traits	0.1988	0.1044	1.9038	0.0569	0.0982	0.0349	0.9832	0.007	0.0001	0.0045
ALC1	Urinary albumin-to-creatinine ratio (non-diabetes)	26631737	kidney	European	SNPs from the MHC (chr6 26M~34M) region was removed for this traits	0.1506	0.0793	1.9002	0.0574	0.0533	0.0104	0.9949	0.0073	-0.0039	0.005
ALC1	Triglycerides in very small VLDL	27005778	metabolites	European	SNPs from the MHC (chr6 26M~34M) region was removed for this traits	-0.1671	0.0886	-1.8873	0.0591	0.1496	0.0375	0.9955	0.0101	-0.0004	0.0055
ALC1	Triglycerides in IDL	27005778	metabolites	European	SNPs from the MHC (chr6 26M~34M) region was removed for this traits	-0.1887	0.1007	-1.8752	0.0608	0.1146	0.0354	1.0086	0.0153	0.001	0.0054
ALC1	Total cholesterol in large HDL	27005778	metabolites	European	SNPs from the MHC (chr6 26M~34M) region was removed for this traits	0.1717	0.0917	1.8719	0.0612	0.1063	0.0288	1.008	0.0156	0.0089	0.0051
ALC1	Concentration of large LDL particles	27005778	metabolites	European	SNPs from the MHC (chr6 26M~34M) region was removed for this traits	-0.2631	0.141	-1.8653	0.0621	0.0803	0.047	1.0148	0.0197	0.0022	0.0057
ALC1	Total lipids in IDL	27005778	metabolites	European	SNPs from the MHC (chr6 26M~34M) region was removed for this traits	-0.2601	0.1395	-1.864	0.0623	0.0782	0.0421	1.0184	0.0176	0.0028	0.0057
ALC1	Total lipids in medium LDL	27005778	metabolites	European	SNPs from the MHC (chr6 26M~34M) region was removed for this traits	-0.2466	0.1325	-1.8614	0.0627	0.0854	0.0468	1.0089	0.0192	0.0013	0.0056
ALC1	Total lipids in small LDL	27005778	metabolites	European	SNPs from the MHC (chr6 26M~34M) region was removed for this traits	-0.2273	0.1227	-1.8528	0.0639	0.0919	0.0437	1.007	0.0165	0.0004	0.0056
ALC1	Concentration of medium LDL particles	27005778	metabolites	European	SNPs from the MHC (chr6 26M~34M) region was removed for this traits	-0.2466	0.1336	-1.8466	0.0648	0.0844	0.0461	1.0106	0.0187	0.0014	0.0057
ALC1	Concentration of small LDL particles	27005778	metabolites	European	SNPs from the MHC (chr6 26M~34M) region was removed for this traits	-0.2173	0.1179	-1.843	0.0653	0.0985	0.0422	1.0063	0.015	0.0013	0.0056
ALC1	Total lipids in large LDL	27005778	metabolites	European	SNPs from the MHC (chr6 26M~34M) region was removed for this traits	-0.2604	0.1421	-1.832	0.0669	0.0792	0.0479	1.0137	0.0203	0.0022	0.0057
ALC1	Total cholesterol in LDL	27005778	metabolites	European	SNPs from the MHC (chr6 26M~34M) region was removed for this traits	-0.2483	0.1356	-1.8314	0.067	0.0716	0.0464	1.0128	0.0216	0.0001	0.0054
ALC1	Omega-9 and saturated fatty acids	27005778	metabolites	European	Caution: using this data may yield results outside bounds due to relative low Z score of the SNP heritability of the trait; SNPs from the MHC (chr6 26M~34M) region was removed for this traits	-0.2438	0.1331	-1.8312	0.0671	0.1003	0.0435	0.9948	0.0082	0.0032	0.0056
ALC1	Free cholesterol in IDL	27005778	metabolites	European	SNPs from the MHC (chr6 26M~34M) region was removed for this traits	-0.2434	0.1335	-1.8235	0.0682	0.0708	0.0383	1.0208	0.0184	0.0012	0.0054
ALC1	Cholesterol esters in large LDL	27005778	metabolites	European	SNPs from the MHC (chr6 26M~34M) region was removed for this traits	-0.2522	0.1388	-1.8166	0.0693	0.0792	0.0473	1.0119	0.0201	0.0021	0.0056
ALC1	Bipolar disorder	21926972	psychiatric	European	SNPs from the MHC (chr6 26M~34M) region was removed for this traits	0.1115	0.0616	1.8095	0.0704	0.447	0.0388	1.0224	0.0076	0.0018	0.0055
ALC1	Triglycerides in chylomicrons and largest VLDL particles	27005778	metabolites	European	SNPs from the MHC (chr6 26M~34M) region was removed for this traits	-0.2007	0.1115	-1.7996	0.0719	0.0949	0.0278	0.9909	0.0071	0.0008	0.0056
ALC1	Phospholipids in very small VLDL	27005778	metabolites	European	SNPs from the MHC (chr6 26M~34M) region was removed for this traits	-0.2135	0.1187	-1.798	0.0722	0.0909	0.0371	1.0138	0.015	0.0004	0.0055
ALC1	Free cholesterol in large LDL	27005778	metabolites	European	SNPs from the MHC (chr6 26M~34M) region was removed for this traits	-0.2619	0.1461	-1.7927	0.073	0.0648	0.0441	1.0167	0.0216	0.0017	0.0055
ALC1	Cholesterol esters in medium LDL	27005778	metabolites	European	SNPs from the MHC (chr6 26M~34M) region was removed for this traits	-0.2345	0.1314	-1.7838	0.0745	0.0837	0.0465	1.0093	0.0193	0.0014	0.0056
ALC1	Fasting glucose main effect	22581228	glycemic	European	SNPs from the MHC (chr6 26M~34M) region was removed for this traits	-0.1212	0.0682	-1.7781	0.0754	0.1027	0.0204	0.9944	0.0106	0.0041	0.0054
ALC1	Total lipids in large VLDL	27005778	metabolites	European	SNPs from the MHC (chr6 26M~34M) region was removed for this traits	-0.1572	0.0884	-1.777	0.0756	0.1458	0.031	0.9842	0.0069	0.0025	0.0053
ALC1	Albumin	27005778	metabolites	European	Caution: using this data may yield results outside bounds due to relative low Z score of the SNP heritability of the trait; SNPs from the MHC (chr6 26M~34M) region was removed for this traits	-0.2452	0.1381	-1.7755	0.0758	0.057	0.0258	0.9905	0.0072	0.0052	0.0051
ALC1	Glycoprotein acetyls; mainly a1-acid glycoprotein	27005778	metabolites	European	SNPs from the MHC (chr6 26M~34M) region was removed for this traits	-0.1753	0.0996	-1.7598	0.0784	0.1038	0.0296	0.9848	0.0066	-0.0061	0.0055
ALC1	Total cholesterol in medium LDL	27005778	metabolites	European	SNPs from the MHC (chr6 26M~34M) region was removed for this traits	-0.2266	0.1295	-1.7497	0.0802	0.0706	0.0431	1.0122	0.0202	0.0003	0.0054
ALC1	Concentration of chylomicrons and largest VLDL particles	27005778	metabolites	European	SNPs from the MHC (chr6 26M~34M) region was removed for this traits	-0.1917	0.1103	-1.7388	0.0821	0.1171	0.0282	0.9893	0.007	-0.0005	0.0057
ALC1	Free cholesterol in large HDL	27005778	metabolites	European	SNPs from the MHC (chr6 26M~34M) region was removed for this traits	0.1542	0.089	1.7337	0.083	0.1074	0.0291	1.0097	0.0154	0.0086	0.0051
ALC1	Infant head circumference	22504419	anthropometric	European	SNPs from the MHC (chr6 26M~34M) region was removed for this traits	-0.143	0.0831	-1.7214	0.0852	0.229	0.0443	0.9885	0.0068	0.0129	0.0051
ALC1	Primary biliary cirrhosis	26394269	autoimmune	European	SNPs from the MHC (chr6 26M~34M) region was removed for this traits	-0.1143	0.0667	-1.7123	0.0868	0.3798	0.0634	1.0002	0.0101	0.0044	0.0053
ALC1	Total cholesterol in IDL	27005778	metabolites	European	SNPs from the MHC (chr6 26M~34M) region was removed for this traits	-0.2417	0.1424	-1.6976	0.0896	0.0729	0.0429	1.019	0.0184	0.0021	0.0056
ALC1	Lung cancer (all)	24880342	cancer	European	SNPs from the MHC (chr6 26M~34M) region was removed for this traits	0.1134	0.0688	1.649	0.0991	0.1276	0.0311	1.0065	0.0084	-0.0035	0.0052
ALC1	Mono-unsaturated fatty acids	27005778	metabolites	European	Caution: using this data may yield results outside bounds due to relative low Z score of the SNP heritability of the trait; SNPs from the MHC (chr6 26M~34M) region was removed for this traits	-0.1949	0.1184	-1.6453	0.0999	0.1242	0.0426	0.9851	0.0081	0.0008	0.0056
ALC1	Difference in height between adolescence and adulthood; age 14	23449627	anthropometric	European	SNPs from the MHC (chr6 26M~34M) region was removed for this traits	0.1473	0.0897	1.6427	0.1005	0.44	0.1067	0.9821	0.0067	-0.0068	0.005
ALC1	Cholesterol esters in large VLDL	27005778	metabolites	European	SNPs from the MHC (chr6 26M~34M) region was removed for this traits	-0.131	0.0803	-1.6324	0.1026	0.1681	0.0346	0.9771	0.0073	0.0002	0.0052
ALC1	Fasting proinsulin	20081858	glycemic	European	Caution: using this data may yield results outside bounds due to relative low Z score of the SNP heritability of the trait; SNPs from the MHC (chr6 26M~34M) region was removed for this traits	-0.1742	0.107	-1.6279	0.1035	0.1606	0.0844	0.9846	0.0092	0.0071	0.0055
ALC1	Phospholipids in chylomicrons and largest VLDL particles	27005778	metabolites	European	SNPs from the MHC (chr6 26M~34M) region was removed for this traits	-0.165	0.1016	-1.6243	0.1043	0.1012	0.0271	0.9846	0.0069	0.0017	0.0054
ALC1	Systemic lupus erythematosus	26502338	autoimmune	European	SNPs from the MHC (chr6 26M~34M) region was removed for this traits	-0.1	0.062	-1.613	0.1067	0.3976	0.0693	1.0981	0.0104	0.0027	0.0055
ALC1	Cholesterol esters in large HDL	27005778	metabolites	European	SNPs from the MHC (chr6 26M~34M) region was removed for this traits	0.1363	0.0861	1.5833	0.1133	0.1245	0.0312	1.0021	0.0155	0.0094	0.0052
ALC1	Triglycerides in very large VLDL	27005778	metabolites	European	SNPs from the MHC (chr6 26M~34M) region was removed for this traits	-0.149	0.0946	-1.5755	0.1151	0.1278	0.03	0.9792	0.0074	-0.0003	0.0055
ALC1	Adiponectin	22479202	cardiometabolic	Mixed	Caution: using this data may yield less robust results due to minor departure of the LD structure; SNPs from the MHC (chr6 26M~34M) region was removed for this traits	0.119	0.0756	1.5741	0.1155	0.1148	0.0275	1.0244	0.0132	0.0029	0.0054
ALC1	2hr glucose adjusted for BMI	20081857	glycemic	European	Caution: using this data may yield results outside bounds due to relative low Z score of the SNP heritability of the trait; SNPs from the MHC (chr6 26M~34M) region was removed for this traits	-0.1739	0.1112	-1.5646	0.1177	0.1111	0.0345	0.9918	0.0071	0.0035	0.0053
ALC1	Total cholesterol in small LDL	27005778	metabolites	European	SNPs from the MHC (chr6 26M~34M) region was removed for this traits	-0.1991	0.1287	-1.5473	0.1218	0.0756	0.0423	1.0147	0.0177	-0.0022	0.0056
ALC1	Total lipids in chylomicrons and largest VLDL particles	27005778	metabolites	European	SNPs from the MHC (chr6 26M~34M) region was removed for this traits	-0.1429	0.0941	-1.519	0.1288	0.1228	0.0281	0.9898	0.0072	0.0016	0.0053
ALC1	HOMA-B	20081858	glycemic	European	SNPs from the MHC (chr6 26M~34M) region was removed for this traits	-0.1208	0.0796	-1.5181	0.129	0.086	0.0142	0.992	0.0068	-0.0075	0.0051
ALC1	Total Cholesterol	20686565	lipids	European	SNPs from the MHC (chr6 26M~34M) region was removed for this traits	-0.0781	0.0521	-1.4994	0.1338	0.1363	0.0234	1.0176	0.0315	0.0045	0.0059
ALC1	Serum total cholesterol	27005778	metabolites	European	Caution: using this data may yield results outside bounds due to relative low Z score of the SNP heritability of the trait; SNPs from the MHC (chr6 26M~34M) region was removed for this traits	-0.218	0.1499	-1.4538	0.146	0.0597	0.0373	1.0239	0.0146	0.0019	0.0057
ALC1	Mean diameter for HDL particles	27005778	metabolites	European	SNPs from the MHC (chr6 26M~34M) region was removed for this traits	0.1392	0.0969	1.4374	0.1506	0.1191	0.0299	1.0107	0.0205	0.0076	0.0054
ALC1	Total lipids in large HDL	27005778	metabolites	European	SNPs from the MHC (chr6 26M~34M) region was removed for this traits	0.1208	0.0845	1.4296	0.1528	0.1292	0.0314	1.0025	0.0163	0.009	0.0051
ALC1	Neuroticism	27089181	personality	European	SNPs from the MHC (chr6 26M~34M) region was removed for this traits	-0.0723	0.0508	-1.4219	0.1551	0.0915	0.008	0.9873	0.0127	-0.0222	0.0065
ALC1	Total cholesterol in very large HDL	27005778	metabolites	European	Caution: using this data may yield results outside bounds due to relative low Z score of the SNP heritability of the trait; SNPs from the MHC (chr6 26M~34M) region was removed for this traits	0.2533	0.1832	1.3825	0.1668	0.0309	0.0234	1.0145	0.0124	0.005	0.005
ALC1	Urinary albumin-to-creatinine ratio	26631737	kidney	European	SNPs from the MHC (chr6 26M~34M) region was removed for this traits	0.1065	0.0773	1.3778	0.1683	0.0466	0.0089	0.9955	0.0069	-0.0004	0.0049
ALC1	Rheumatoid Arthritis	24390342	autoimmune	European	SNPs from the MHC (chr6 26M~34M) region was removed for this traits	-0.064	0.0466	-1.3742	0.1694	0.1637	0.0303	1.0224	0.0175	-0.0053	0.0053
ALC1	Concentration of large HDL particles	27005778	metabolites	European	SNPs from the MHC (chr6 26M~34M) region was removed for this traits	0.1166	0.0849	1.3743	0.1694	0.1304	0.0311	1.0014	0.0166	0.0088	0.0051
ALC1	Free cholesterol in very large HDL	27005778	metabolites	European	Caution: using this data may yield results outside bounds due to relative low Z score of the SNP heritability of the trait; SNPs from the MHC (chr6 26M~34M) region was removed for this traits	0.1875	0.1382	1.3568	0.1748	0.0459	0.0259	1.0163	0.0149	0.0079	0.005
ALC1	Phospholipids in large HDL	27005778	metabolites	European	SNPs from the MHC (chr6 26M~34M) region was removed for this traits	0.1157	0.0862	1.3421	0.1796	0.1243	0.031	1.0002	0.0154	0.008	0.005
ALC1	Acetate	27005778	metabolites	European	Caution: using this data may yield results outside bounds due to relative low Z score of the SNP heritability of the trait; SNPs from the MHC (chr6 26M~34M) region was removed for this traits	0.1629	0.1221	1.3341	0.1822	0.0448	0.0188	1.0064	0.0069	-0.0002	0.0051
ALC1	Total lipids in very large VLDL	27005778	metabolites	European	SNPs from the MHC (chr6 26M~34M) region was removed for this traits	-0.1187	0.0893	-1.3294	0.1837	0.1448	0.0307	0.9768	0.0076	0.0005	0.0053
ALC1	Total lipids in very large HDL	27005778	metabolites	European	Caution: using this data may yield results outside bounds due to relative low Z score of the SNP heritability of the trait; SNPs from the MHC (chr6 26M~34M) region was removed for this traits	0.1746	0.1323	1.3197	0.1869	0.0593	0.0282	1.0177	0.016	0.0079	0.0051
ALC1	Anorexia Nervosa	24514567	psychiatric	European	SNPs from the MHC (chr6 26M~34M) region was removed for this traits	-0.0626	0.0476	-1.3154	0.1884	0.5407	0.0319	0.9058	0.0072	0.0103	0.0059
ALC1	Citrate	27005778	metabolites	European	SNPs from the MHC (chr6 26M~34M) region was removed for this traits	-0.1349	0.1034	-1.304	0.1922	0.0735	0.0225	1.0107	0.0081	0.0013	0.0048
ALC1	Birth weight	27680694	anthropometric	European	SNPs from the MHC (chr6 26M~34M) region was removed for this traits	-0.0555	0.0427	-1.2984	0.1941	0.1036	0.0065	1.0424	0.0097	0.0249	0.0058
ALC1	Phospholipids in very large HDL	27005778	metabolites	European	SNPs from the MHC (chr6 26M~34M) region was removed for this traits	0.1355	0.1054	1.2847	0.1989	0.0911	0.0307	1.0094	0.0183	0.0097	0.0051
ALC1	Child birth weight	23202124	anthropometric	European	SNPs from the MHC (chr6 26M~34M) region was removed for this traits	-0.0903	0.0711	-1.2697	0.2042	0.1118	0.0191	1.0049	0.0062	0.0087	0.0044
ALC1	Total cholesterol in HDL	27005778	metabolites	European	SNPs from the MHC (chr6 26M~34M) region was removed for this traits	0.1161	0.0929	1.25	0.2113	0.0891	0.0289	1.0085	0.0139	0.008	0.005
ALC1	Free cholesterol	27005778	metabolites	European	Caution: using this data may yield results outside bounds due to relative low Z score of the SNP heritability of the trait; SNPs from the MHC (chr6 26M~34M) region was removed for this traits	-0.2379	0.1913	-1.2436	0.2136	0.0539	0.0427	1.0262	0.0108	0.0043	0.0055
ALC1	Attention deficit hyperactivity disorder	20732625	psychiatric	European	Caution: using this data may yield results outside bounds due to relative low Z score of the SNP heritability of the trait; SNPs from the MHC (chr6 26M~34M) region was removed for this traits	0.1557	0.1297	1.2011	0.2297	0.249	0.0958	1.0086	0.0067	-0.0039	0.0048
ALC1	Concentration of very large HDL particles	27005778	metabolites	European	Caution: using this data may yield results outside bounds due to relative low Z score of the SNP heritability of the trait; SNPs from the MHC (chr6 26M~34M) region was removed for this traits	0.1579	0.1319	1.1976	0.2311	0.0585	0.0272	1.0039	0.0161	0.0066	0.005
ALC1	Mean diameter for VLDL particles	27005778	metabolites	European	SNPs from the MHC (chr6 26M~34M) region was removed for this traits	-0.1084	0.092	-1.178	0.2388	0.1383	0.0361	0.9904	0.0089	0.0013	0.0054
ALC1	Childhood obesity	22484627	anthropometric	European	SNPs from the MHC (chr6 26M~34M) region was removed for this traits	-0.0738	0.0633	-1.1652	0.2439	0.4047	0.0485	0.9305	0.0079	-0.001	0.0053
ALC1	Free cholesterol to esterified cholesterol ratio	27005778	metabolites	European	Caution: using this data may yield results outside bounds due to relative low Z score of the SNP heritability of the trait; SNPs from the MHC (chr6 26M~34M) region was removed for this traits	-0.233	0.2058	-1.1323	0.2575	0.052	0.0506	1.0151	0.012	0.0034	0.0055
ALC1	Ferritin	25352340	metal	European	SNPs from the MHC (chr6 26M~34M) region was removed for this traits	0.1211	0.1077	1.1249	0.2606	0.0833	0.0271	1.0304	0.0096	0.0024	0.0068
ALC1	Childhood IQ	23358156	education	European	SNPs from the MHC (chr6 26M~34M) region was removed for this traits	0.082	0.0746	1.0986	0.2719	0.2873	0.0458	1.0006	0.0097	0.0095	0.0064
ALC1	Extreme waist-to-hip ratio	23563607	anthropometric	European	SNPs from the MHC (chr6 26M~34M) region was removed for this traits	-0.0957	0.0878	-1.0901	0.2757	0.3554	0.059	0.9782	0.0084	0.0043	0.0067
ALC1	Transferrin	25352340	metal	European	Caution: using this data may yield results outside bounds due to relative low Z score of the SNP heritability of the trait; SNPs from the MHC (chr6 26M~34M) region was removed for this traits	0.0846	0.0777	1.0882	0.2765	0.168	0.0773	1.0625	0.0245	-0.0098	0.0067
ALC1	Concentration of very large VLDL particles	27005778	metabolites	European	SNPs from the MHC (chr6 26M~34M) region was removed for this traits	-0.1143	0.1092	-1.0474	0.2949	0.1269	0.0317	0.9838	0.0075	-0.0027	0.0055
ALC1	Cigarettes smoked per day	20418890	smoking_behaviour	European	SNPs from the MHC (chr6 26M~34M) region was removed for this traits	-0.0936	0.0921	-1.0164	0.3094	0.0571	0.0163	1.0079	0.0066	-0.003	0.0054
ALC1	Major depressive disorder	22472876	psychiatric	European	SNPs from the MHC (chr6 26M~34M) region was removed for this traits	-0.0796	0.0784	-1.0153	0.31	0.1683	0.0256	1.0079	0.0066	-0.0017	0.0051
ALC1	Heart rate	23583979	haemotological	Mixed	Caution: using this data may yield less robust results due to minor departure of the LD structure; SNPs from the MHC (chr6 26M~34M) region was removed for this traits	-0.0512	0.0516	-0.992	0.3212	0.0835	0.0089	1.0156	0.0087	-0.0036	0.0056
ALC1	Amyotrophic lateral sclerosis	27455348	neurological	European	Caution: using this data may yield results outside bounds due to relative low Z score of the SNP heritability of the trait; SNPs from the MHC (chr6 26M~34M) region was removed for this traits	0.1126	0.1189	0.9474	0.3434	0.0394	0.0126	0.9985	0.0065	-0.0051	0.0053
ALC1	PGC cross-disorder analysis	23453885	psychiatric	European	SNPs from the MHC (chr6 26M~34M) region was removed for this traits	0.0495	0.053	0.9342	0.3502	0.175	0.0141	1.0145	0.0121	0.0066	0.0073
ALC1	Isoleucine	27005778	metabolites	European	SNPs from the MHC (chr6 26M~34M) region was removed for this traits	-0.1044	0.1183	-0.8822	0.3777	0.0683	0.0243	0.9965	0.0071	-0.0039	0.0054
ALC1	Former vs Current smoker	20418890	smoking_behaviour	European	SNPs from the MHC (chr6 26M~34M) region was removed for this traits	0.0756	0.0866	0.8733	0.3825	0.0624	0.0108	1.0013	0.0068	-0.003	0.0049
ALC1	Number of children ever born	27798627	reproductive	European	SNPs from the MHC (chr6 26M~34M) region was removed for this traits	0.0464	0.0548	0.8461	0.3975	0.0254	0.0018	0.9731	0.0072	-0.0108	0.0053
ALC1	Concentration of medium HDL particles	27005778	metabolites	European	Caution: using this data may yield results outside bounds due to relative low Z score of the SNP heritability of the trait; SNPs from the MHC (chr6 26M~34M) region was removed for this traits	-0.1035	0.1234	-0.8387	0.4016	0.0632	0.0258	0.9948	0.0078	0.0084	0.0048
ALC1	Parkinsons disease	19915575	neurological	European	SNPs from the MHC (chr6 26M~34M) region was removed for this traits	-0.0499	0.0617	-0.8082	0.419	0.3624	0.1158	1.1189	0.0088	0.0025	0.0045
ALC1	Child birth length	25281659	anthropometric	European	SNPs from the MHC (chr6 26M~34M) region was removed for this traits	-0.0534	0.0696	-0.7671	0.443	0.1688	0.0229	0.992	0.0071	0.0057	0.0058
ALC1	Total lipids in medium HDL	27005778	metabolites	European	Caution: using this data may yield results outside bounds due to relative low Z score of the SNP heritability of the trait; SNPs from the MHC (chr6 26M~34M) region was removed for this traits	-0.0916	0.1245	-0.7356	0.462	0.0596	0.0261	0.9964	0.0082	0.0084	0.0047
ALC1	Subjective well being	27089181	psychiatric	European	SNPs from the MHC (chr6 26M~34M) region was removed for this traits	0.039	0.0543	0.7183	0.4726	0.0254	0.0022	1.0027	0.0077	0.0136	0.0055
ALC1	Alanine	27005778	metabolites	European	SNPs from the MHC (chr6 26M~34M) region was removed for this traits	-0.0849	0.1184	-0.7169	0.4734	0.0871	0.028	1.0076	0.008	-0.0001	0.0053
ALC1	Phenylalanine	27005778	metabolites	European	Caution: using this data may yield results outside bounds due to relative low Z score of the SNP heritability of the trait; SNPs from the MHC (chr6 26M~34M) region was removed for this traits	-0.0799	0.1139	-0.7015	0.483	0.0536	0.022	1.0052	0.0071	-0.0053	0.0049
ALC1	Leucine	27005778	metabolites	European	Caution: using this data may yield results outside bounds due to relative low Z score of the SNP heritability of the trait; SNPs from the MHC (chr6 26M~34M) region was removed for this traits	-0.099	0.1426	-0.6943	0.4875	0.0434	0.0215	1.0105	0.0071	-0.0045	0.0053
ALC1	Mean Accumbens	25607358	brain_volume	European	Caution: using this data may yield results outside bounds due to relative low Z score of the SNP heritability of the trait; SNPs from the MHC (chr6 26M~34M) region was removed for this traits	-0.0777	0.1121	-0.6934	0.4881	0.0958	0.0386	0.9795	0.0068	0.0027	0.0049
ALC1	Mean Hippocampus	25607358	brain_volume	European	SNPs from the MHC (chr6 26M~34M) region was removed for this traits	-0.0654	0.0955	-0.6842	0.4938	0.1559	0.0396	0.9832	0.0067	-0.0051	0.0049
ALC1	Parents age at death	27015805	aging	European	SNPs from the MHC (chr6 26M~34M) region was removed for this traits	0.0573	0.0881	0.6498	0.5158	0.029	0.0069	1.0177	0.0064	0.0125	0.0052
ALC1	Glutamine	27005778	metabolites	European	SNPs from the MHC (chr6 26M~34M) region was removed for this traits	0.0667	0.104	0.6412	0.5214	0.0632	0.0216	1.0172	0.0076	0.0002	0.0049
ALC1	Urate	23263486	other	European	SNPs from the MHC (chr6 26M~34M) region was removed for this traits	-0.0273	0.0451	-0.6064	0.5443	0.1783	0.0619	0.9495	0.0538	0.0026	0.0057
ALC1	Celiac disease	20190752	autoimmune	European	SNPs from the MHC (chr6 26M~34M) region was removed for this traits	-0.051	0.0861	-0.5925	0.5535	0.2977	0.0516	1.0662	0.0112	-0.0074	0.0073
ALC1	Valine	27005778	metabolites	European	SNPs from the MHC (chr6 26M~34M) region was removed for this traits	-0.0654	0.1131	-0.578	0.5632	0.056	0.02	1.0176	0.0077	-0.0056	0.0048
ALC1	ICV	25607358	brain_volume	European	SNPs from the MHC (chr6 26M~34M) region was removed for this traits	0.0393	0.0738	0.5323	0.5945	0.1787	0.0456	1.0006	0.0073	-0.0039	0.0043
ALC1	Ulcerative colitis	26192919	autoimmune	European	SNPs from the MHC (chr6 26M~34M) region was removed for this traits	-0.0249	0.0507	-0.4921	0.6227	0.262	0.0323	1.0485	0.0103	-0.0043	0.005
ALC1	Alzheimers disease	24162737	neurological	European	SNPs from the MHC (chr6 26M~34M) region was removed for this traits	0.0448	0.0912	0.4919	0.6228	0.0449	0.0185	1.0596	0.0247	-0.0062	0.0052
ALC1	Tyrosine	27005778	metabolites	European	Caution: using this data may yield results outside bounds due to relative low Z score of the SNP heritability of the trait; SNPs from the MHC (chr6 26M~34M) region was removed for this traits	0.0486	0.0989	0.4912	0.6233	0.0688	0.0256	1.0008	0.0067	-0.0018	0.0048
ALC1	Lumbar spine bone mineral density	22504420	bone	Mixed	Caution: using these data may yield less robust results due to minor departure of the LD structure; SNPs from the MHC (chr6 26M-34M) region were removed for this trait	0.0253	0.0523	0.4831	0.629	0.27	0.0264	1.0161	0.0093	-0.0007	0.0057
ALC1	Crohns disease	26192919	autoimmune	European	SNPs from the MHC (chr6 26M~34M) region was removed for this traits	-0.0233	0.0488	-0.4778	0.6328	0.5045	0.0591	1.0235	0.0115	-0.0064	0.0056
ALC1	Neo-conscientiousness	21173776	personality	European	Caution: using this data may yield results outside bounds due to relative low Z score of the SNP heritability of the trait; SNPs from the MHC (chr6 26M~34M) region was removed for this traits	-0.0543	0.1183	-0.4591	0.6462	0.0787	0.0303	0.998	0.0073	-0.0054	0.0058
ALC1	Coronary artery disease	26343387	cardiometabolic	Mixed	Caution: using this data may yield less robust results due to minor departure of the LD structure; SNPs from the MHC (chr6 26M~34M) region was removed for this traits	-0.0182	0.0398	-0.4572	0.6476	0.081	0.0059	1.0407	0.0098	-0.0061	0.0053
ALC1	Sitting height ratio	25865494	anthropometric	European	SNPs from the MHC (chr6 26M~34M) region was removed for this traits	-0.0301	0.0691	-0.4358	0.663	0.224	0.0268	0.9789	0.0079	0.0107	0.0057
ALC1	Femoral neck bone mineral density	22504420	bone	Mixed	Caution: using these data may yield less robust results due to minor departure of the LD structure; SNPs from the MHC (chr6 26M-34M) region were removed for this trait	0.0217	0.0511	0.4245	0.6712	0.3049	0.0256	0.9815	0.0087	0.0031	0.0053
ALC1	Mean Pallidum	25607358	brain_volume	European	SNPs from the MHC (chr6 26M~34M) region was removed for this traits	0.0384	0.0922	0.4167	0.6769	0.1604	0.0437	0.9798	0.0074	0.0023	0.0051
ALC1	Age of smoking initiation	20418890	smoking_behaviour	European	SNPs from the MHC (chr6 26M~34M) region was removed for this traits	-0.0455	0.112	-0.4058	0.6849	0.0568	0.0187	1.001	0.0063	0.0053	0.0048
ALC1	Apolipoprotein A-I	27005778	metabolites	European	SNPs from the MHC (chr6 26M~34M) region was removed for this traits	-0.0498	0.1271	-0.3918	0.6952	0.0633	0.031	1.0079	0.0128	0.0094	0.0052
ALC1	Fathers age at death	27015805	aging	European	SNPs from the MHC (chr6 26M~34M) region was removed for this traits	0.0268	0.0773	0.3475	0.7282	0.0414	0.0069	1.0166	0.0068	0.0094	0.0046
ALC1	Lumbar Spine bone mineral density	26367794	bone	Mixed	Caution: using this data may yield less robust results due to minor departure of the LD structure; SNPs from the MHC (chr6 26M~34M) region was removed for this traits	0.0208	0.0603	0.3448	0.7303	0.1309	0.0158	0.9798	0.0086	-0.0007	0.0054
ALC1	Glucose	27005778	metabolites	European	SNPs from the MHC (chr6 26M~34M) region was removed for this traits	-0.0318	0.0974	-0.3263	0.7442	0.0838	0.0212	0.9959	0.0066	-0.0045	0.0049
ALC1	Inflammatory Bowel Disease (Euro)	26192919	autoimmune	European	SNPs from the MHC (chr6 26M~34M) region was removed for this traits	-0.0128	0.0445	-0.2869	0.7742	0.3325	0.0335	1.0573	0.0104	-0.0075	0.0054
ALC1	Forearm Bone mineral density	26367794	bone	Mixed	Caution: using this data may yield results outside bounds due to relative low Z score of the SNP heritability of the trait; using this data may yield less robust results due to minor departure of the LD structure; SNPs from the MHC (chr6 26M~34M) region was removed for this traits	-0.0353	0.125	-0.2824	0.7777	0.0886	0.0438	1.0126	0.0067	0.0025	0.0048
ALC1	Femoral Neck bone mineral density	26367794	bone	Mixed	Caution: using this data may yield less robust results due to minor departure of the LD structure; SNPs from the MHC (chr6 26M~34M) region was removed for this traits	0.0169	0.0614	0.2752	0.7832	0.128	0.0151	0.9765	0.0084	-0.002	0.0056
ALC1	Age at Menopause	26414677	reproductive	European	SNPs from the MHC (chr6 26M~34M) region was removed for this traits	-0.015	0.055	-0.2732	0.7847	0.1361	0.0165	0.9907	0.0142	0.0007	0.0057
ALC1	Cholesterol esters in medium HDL	27005778	metabolites	European	Caution: using this data may yield results outside bounds due to relative low Z score of the SNP heritability of the trait; SNPs from the MHC (chr6 26M~34M) region was removed for this traits	-0.0337	0.1247	-0.2707	0.7866	0.0533	0.0288	1.0008	0.0092	0.0073	0.0046
ALC1	Mothers age at death	27015805	aging	European	SNPs from the MHC (chr6 26M~34M) region was removed for this traits	0.02	0.0778	0.2571	0.7971	0.0349	0.0076	1.0144	0.0075	0.0127	0.005
ALC1	Platelet count	22139419	haemotological	European	SNPs from the MHC (chr6 26M~34M) region was removed for this traits	0.0133	0.052	0.2566	0.7975	0.1189	0.012	0.9879	0.0088	-0.0015	0.0045
ALC1	Acetoacetate	27005778	metabolites	European	Caution: using this data may yield results outside bounds due to relative low Z score of the SNP heritability of the trait; SNPs from the MHC (chr6 26M~34M) region was removed for this traits	0.024	0.0939	0.2552	0.7985	0.0736	0.0291	0.9793	0.0077	0.0011	0.0045
ALC1	Phospholipids in medium HDL	27005778	metabolites	European	SNPs from the MHC (chr6 26M~34M) region was removed for this traits	-0.0254	0.1154	-0.22	0.8259	0.0654	0.0234	0.9948	0.008	0.0071	0.0048
ALC1	Triglycerides in very large HDL	27005778	metabolites	European	Caution: using this data may yield results outside bounds due to relative low Z score of the SNP heritability of the trait; SNPs from the MHC (chr6 26M~34M) region was removed for this traits	-0.0186	0.1098	-0.1695	0.8654	0.0822	0.0265	1.0159	0.0293	0.0068	0.0057
ALC1	Chronic Kidney Disease	26831199	kidney	Mixed	Caution: using this data may yield less robust results due to minor departure of the LD structure; SNPs from the MHC (chr6 26M~34M) region was removed for this traits	-0.0168	0.0992	-0.1691	0.8657	0.0168	0.0057	1.016	0.0088	-0.0067	0.0057
ALC1	Serumurate overweight	25811787	uric_acid	European	Caution: using this data may yield results outside bounds due to relative low Z score of the SNP heritability of the trait; SNPs from the MHC (chr6 26M~34M) region was removed for this traits	-0.009	0.0646	-0.1397	0.8889	0.5308	0.3153	0.9687	0.0286	0.0004	0.0044
ALC1	Neo-openness to experience	21173776	personality	European	SNPs from the MHC (chr6 26M~34M) region was removed for this traits	-0.013	0.0931	-0.1395	0.889	0.108	0.0281	0.9908	0.0073	0.0041	0.0053
ALC1	Total cholesterol in medium HDL	27005778	metabolites	European	Caution: using this data may yield results outside bounds due to relative low Z score of the SNP heritability of the trait; SNPs from the MHC (chr6 26M~34M) region was removed for this traits	0.0161	0.1182	0.136	0.8918	0.0562	0.0253	0.9981	0.0093	0.0069	0.0047
ALC1	Mean diameter for LDL particles	27005778	metabolites	European	Caution: using this data may yield results outside bounds due to relative low Z score of the SNP heritability of the trait; SNPs from the MHC (chr6 26M~34M) region was removed for this traits	0.0205	0.1536	0.1334	0.8939	0.0451	0.0255	1.0014	0.0129	0.0007	0.0049
ALC1	Serum cystatin c	26831199	kidney	Mixed	Caution: using this data may yield less robust results due to minor departure of the LD structure; SNPs from the MHC (chr6 26M~34M) region was removed for this traits	-0.0085	0.0676	-0.1255	0.9001	0.1679	0.0715	0.9633	0.0153	0.0102	0.0057
ALC1	Serum creatinine (non-diabetes)	26831199	kidney	Mixed	Caution: using this data may yield less robust results due to minor departure of the LD structure; SNPs from the MHC (chr6 26M~34M) region was removed for this traits	-0.0065	0.0518	-0.1248	0.9007	0.1125	0.0097	0.9805	0.0125	0.0131	0.0067
ALC1	Sleep duration	27494321	sleeping	European	SNPs from the MHC (chr6 26M~34M) region was removed for this traits	0.0053	0.0539	0.098	0.922	0.0586	0.0052	1.0165	0.0078	0.0179	0.0051
ALC1	Mean Thalamus	25607358	brain_volume	European	SNPs from the MHC (chr6 26M~34M) region was removed for this traits	-0.0087	0.0918	-0.0951	0.9242	0.1511	0.0374	0.9784	0.0068	-0.0009	0.005
ALC1	Serum creatinine	26831199	kidney	Mixed	Caution: using this data may yield less robust results due to minor departure of the LD structure; SNPs from the MHC (chr6 26M~34M) region was removed for this traits	-0.0047	0.0507	-0.0927	0.9262	0.106	0.0086	0.9769	0.0125	0.0111	0.0066
ALC1	Omega-3 fatty acids	27005778	metabolites	European	SNPs from the MHC (chr6 26M~34M) region was removed for this traits	0.0095	0.1083	0.0877	0.9301	0.1474	0.0447	0.9937	0.0082	0.0045	0.0052
ALC1	Mean Putamen	25607358	brain_volume	European	SNPs from the MHC (chr6 26M~34M) region was removed for this traits	0.0044	0.052	0.0838	0.9332	0.2898	0.0454	0.9525	0.0073	-0.0024	0.0044
ALC1	Free cholesterol in medium HDL	27005778	metabolites	European	SNPs from the MHC (chr6 26M~34M) region was removed for this traits	-0.0069	0.111	-0.0618	0.9507	0.0662	0.0235	0.9976	0.0086	0.0065	0.0048
ALC1	Mean Caudate	25607358	brain_volume	European	SNPs from the MHC (chr6 26M~34M) region was removed for this traits	0.0016	0.0769	0.0209	0.9833	0.2554	0.0394	0.9689	0.0061	0.0013	0.005
ALC1	Autism spectrum disorder	0	psychiatric	European	SNPs from the MHC (chr6 26M~34M) region was removed for this traits	-0.0006	0.0627	-0.009	0.9929	0.4716	0.0542	0.9648	0.007	-0.0016	0.0051
ALC1	Creatinine	27005778	metabolites	European	SNPs from the MHC (chr6 26M~34M) region was removed for this traits	0.0005	0.0813	0.0059	0.9953	0.1092	0.0251	1.0144	0.0081	-0.008	0.0047

## Sheet: FEMALES
trait1	trait2	PMID	Category	ethnicity	rg	se	z	p	h2_obs	h2_obs_se	h2_int	h2_int_se	gcov_int	gcov_int_se
FALC	Years of schooling 2016	27225129	education	European	0.2668	0.0392	6.8091	9.8207e-12	0.1285	0.0046	0.9298	0.0104	0.0451	0.0064
FALC	College completion	23722424	education	European	0.3282	0.0623	5.2641	1.4091e-07	0.0795	0.0061	1.0235	0.0091	-0.0007	0.0059
FALC	HDL cholesterol	20686565	lipids	European	0.2949	0.0601	4.9088	9.1638e-07	0.126	0.0253	1.0647	0.0551	-0.0031	0.0049
FALC	Ever vs never smoked	20418890	smoking_behaviour	European	0.3479	0.0765	4.5506	5.3501e-06	0.0735	0.007	1.0007	0.0062	-0.0017	0.0046
FALC	Height_2010	20881960	anthropometric	European	0.1778	0.0421	4.2206	2.4369e-05	0.2887	0.0166	1.0156	0.0189	0.0045	0.0066
FALC	Leptin_adjBMI	26833098	hormone	European	-0.4057	0.1118	-3.63	0.0003	0.0961	0.0182	1.0029	0.0073	0.0117	0.005
FALC	Extreme height	23563607	anthropometric	European	0.1812	0.054	3.3527	0.0008	1.2435	0.1087	1.0326	0.0181	0.0041	0.008
FALC	LDL cholesterol	20686565	lipids	European	-0.2342	0.0702	-3.3338	0.0009	0.1059	0.0264	1.0468	0.0417	0.0059	0.0058
FALC	Leptin_not_adjBMI	26833098	hormone	European	-0.3343	0.1047	-3.1922	0.0014	0.1015	0.0162	0.9925	0.0067	0.0087	0.0053
FALC	Free cholesterol in small VLDL	27005778	metabolites	European	-0.3808	0.12	-3.1735	0.0015	0.1154	0.0343	1	0.0089	0.0028	0.0049
FALC	Obesity class 1	23563607	anthropometric	European	-0.1668	0.0536	-3.1121	0.0019	0.2213	0.0117	1.0129	0.0107	0.0083	0.0065
FALC	Triglycerides	20686565	lipids	European	-0.2441	0.0804	-3.0363	0.0024	0.172	0.0301	0.9638	0.0169	0.0031	0.0072
FALC	Phospholipids in medium VLDL	27005778	metabolites	European	-0.3505	0.1163	-3.0141	0.0026	0.1184	0.0342	0.9955	0.0075	0.0034	0.0051
FALC	Free cholesterol in medium VLDL	27005778	metabolites	European	-0.351	0.1171	-2.9971	0.0027	0.1185	0.0344	0.9944	0.0076	0.004	0.0051
FALC	Ratio of bisallylic groups to double bonds	27005778	metabolites	European	0.2496	0.0856	2.9154	0.0036	0.3037	0.1145	0.9774	0.008	-0.0065	0.0044
FALC	Phospholipids in small VLDL	27005778	metabolites	European	-0.3449	0.1185	-2.9103	0.0036	0.1208	0.0357	0.9983	0.009	0.0033	0.005
FALC	Bipolar disorder	21926972	psychiatric	European	0.223	0.0784	2.8434	0.0045	0.4453	0.0391	1.0228	0.0076	-0.0064	0.0055
FALC	Concentration of medium VLDL particles	27005778	metabolites	European	-0.2861	0.1011	-2.8308	0.0046	0.1575	0.0373	0.9795	0.0076	0.007	0.0048
FALC	Triglycerides in medium VLDL	27005778	metabolites	European	-0.3297	0.1168	-2.8226	0.0048	0.1035	0.0314	0.998	0.0071	0.0034	0.0052
FALC	Total cholesterol in medium VLDL	27005778	metabolites	European	-0.3207	0.1146	-2.7984	0.0051	0.1305	0.0361	0.9915	0.0081	0.0039	0.0051
FALC	18:2 linoleic acid (LA)	27005778	metabolites	European	-0.4582	0.1649	-2.7781	0.0055	0.1235	0.049	1.0041	0.0097	0.0094	0.0051
FALC	Ratio of bisallylic groups to total fatty acids	27005778	metabolites	European	0.2497	0.0902	2.7681	0.0056	0.281	0.1023	0.986	0.0073	-0.0057	0.0048
FALC	Concentration of small LDL particles	27005778	metabolites	European	-0.4581	0.1655	-2.7675	0.0056	0.0991	0.0422	1.0061	0.0151	0.0092	0.0055
FALC	Free cholesterol in large VLDL	27005778	metabolites	European	-0.2973	0.1077	-2.7621	0.0057	0.1333	0.0308	0.9859	0.0072	0.0045	0.0048
FALC	Average number of methylene groups per a double bond	27005778	metabolites	European	-0.3261	0.1188	-2.7441	0.0061	0.2047	0.0839	0.9958	0.0078	0.008	0.0048
FALC	Urinary albumin-to-creatinine ratio (non-diabetes)	26631737	kidney	European	0.2822	0.1032	2.7337	0.0063	0.0533	0.01	0.9948	0.0072	-0.0042	0.005
FALC	Depressive symptoms	27089181	psychiatric	European	-0.1903	0.07	-2.7202	0.0065	0.0489	0.0038	0.9981	0.0075	-0.0263	0.0051
FALC	Body fat	26833246	anthropometric	Mixed	-0.1712	0.0631	-2.715	0.0066	0.1106	0.0085	0.9011	0.0067	0.0034	0.005
FALC	Triglycerides in small VLDL	27005778	metabolites	European	-0.3031	0.1117	-2.7134	0.0067	0.1284	0.0363	0.9925	0.0078	0.001	0.005
FALC	Mean platelet volume	22139419	haemotological	European	-0.2051	0.0759	-2.7034	0.0069	0.3255	0.0534	0.9808	0.0112	0.0101	0.0055
FALC	Total lipids in small VLDL	27005778	metabolites	European	-0.2993	0.1108	-2.7026	0.0069	0.1536	0.0377	0.9902	0.0086	0.003	0.0049
FALC	Serum total triglycerides	27005778	metabolites	European	-0.31	0.1146	-2.7038	0.0069	0.1346	0.0367	0.9901	0.0081	0.0031	0.0051
FALC	Total lipids in small HDL	27005778	metabolites	European	-0.5714	0.2123	-2.6909	0.0071	0.054	0.026	1.0023	0.0074	0.0089	0.005
FALC	Concentration of small VLDL particles	27005778	metabolites	European	-0.2865	0.1075	-2.6644	0.0077	0.1606	0.0379	0.9883	0.0083	0.0027	0.0049
FALC	Total lipids in small LDL	27005778	metabolites	European	-0.4707	0.1778	-2.6464	0.0081	0.0925	0.0437	1.0068	0.0166	0.0088	0.0055
FALC	Apolipoprotein B	27005778	metabolites	European	-0.3989	0.1527	-2.6127	0.009	0.0895	0.0391	1.0079	0.0139	0.0048	0.0051
FALC	Total cholesterol in small VLDL	27005778	metabolites	European	-0.3492	0.1361	-2.5654	0.0103	0.0916	0.0322	1.0059	0.0098	0.0018	0.0049
FALC	Total lipids in medium LDL	27005778	metabolites	European	-0.4946	0.196	-2.5227	0.0116	0.0859	0.0466	1.0087	0.0192	0.0097	0.0055
FALC	Concentration of very small VLDL particles	27005778	metabolites	European	-0.3113	0.1233	-2.5251	0.0116	0.123	0.0369	1.0036	0.0125	0.0038	0.005
FALC	Concentration of medium LDL particles	27005778	metabolites	European	-0.4961	0.1976	-2.5107	0.012	0.0849	0.0459	1.0104	0.0187	0.0096	0.0055
FALC	Cholesterol esters in medium VLDL	27005778	metabolites	European	-0.2701	0.1076	-2.5096	0.0121	0.1589	0.0382	0.985	0.0083	0.0042	0.005
FALC	Total lipids in medium VLDL	27005778	metabolites	European	-0.2648	0.1066	-2.4836	0.013	0.1509	0.0356	0.9838	0.0073	0.0037	0.0051
FALC	Phospholipids in medium LDL	27005778	metabolites	European	-0.4517	0.1823	-2.4778	0.0132	0.0756	0.0397	1.0077	0.0177	0.0079	0.0053
FALC	Triglycerides in large VLDL	27005778	metabolites	European	-0.2724	0.111	-2.4546	0.0141	0.1195	0.0293	0.9875	0.0068	0.0041	0.005
FALC	Eczema	26482879	autoimmune	Mixed	-0.262	0.107	-2.4486	0.0143	0.0696	0.0156	1.0199	0.0073	0.0138	0.0048
FALC	Cholesterol esters in medium LDL	27005778	metabolites	European	-0.4826	0.1975	-2.4435	0.0145	0.0841	0.0463	1.0091	0.0193	0.0099	0.0055
FALC	Triglycerides in small HDL	27005778	metabolites	European	-0.3576	0.1467	-2.4383	0.0148	0.0734	0.0277	0.9975	0.0087	0.0018	0.0048
FALC	Concentration of large LDL particles	27005778	metabolites	European	-0.5043	0.2078	-2.4265	0.0152	0.0806	0.0468	1.0146	0.0198	0.01	0.0056
FALC	Concentration of IDL particles	27005778	metabolites	European	-0.4561	0.1888	-2.4157	0.0157	0.081	0.0411	1.017	0.017	0.0086	0.0055
FALC	Phospholipids in large LDL	27005778	metabolites	European	-0.5231	0.2173	-2.4073	0.0161	0.066	0.0412	1.0161	0.0197	0.0102	0.0053
FALC	Triglycerides in very small VLDL	27005778	metabolites	European	-0.2699	0.1124	-2.4013	0.0163	0.1502	0.0373	0.9954	0.0102	0.002	0.005
FALC	Cholesterol esters in large LDL	27005778	metabolites	European	-0.5018	0.2097	-2.3933	0.0167	0.0796	0.0471	1.0116	0.0201	0.0104	0.0055
FALC	Total lipids in large LDL	27005778	metabolites	European	-0.5066	0.2121	-2.3891	0.0169	0.0795	0.0477	1.0135	0.0203	0.0103	0.0055
FALC	Triglycerides in IDL	27005778	metabolites	European	-0.3124	0.1313	-2.3782	0.0174	0.1142	0.0353	1.0087	0.0154	0.0037	0.0052
FALC	Total Cholesterol	20686565	lipids	European	-0.1566	0.066	-2.3709	0.0177	0.1359	0.0234	1.0179	0.0315	0.0043	0.0063
FALC	Waist-to-hip ratio	25673412	anthropometric	European	-0.1195	0.0504	-2.3702	0.0178	0.1139	0.0075	0.9205	0.0094	0.0054	0.0053
FALC	Total lipids in IDL	27005778	metabolites	European	-0.4663	0.197	-2.3672	0.0179	0.0783	0.0421	1.0182	0.0176	0.009	0.0055
FALC	Phospholipids in large VLDL	27005778	metabolites	European	-0.2762	0.1173	-2.3553	0.0185	0.1234	0.0313	0.9879	0.0072	0.0041	0.0051
FALC	Total cholesterol in small LDL	27005778	metabolites	European	-0.4756	0.2022	-2.352	0.0187	0.0759	0.0422	1.0146	0.0178	0.0074	0.0055
FALC	Total lipids in very small VLDL	27005778	metabolites	European	-0.3049	0.1305	-2.3371	0.0194	0.1121	0.0369	1.0088	0.0131	0.0034	0.0051
FALC	Phospholipids in very large VLDL	27005778	metabolites	European	-0.2738	0.1182	-2.3158	0.0206	0.1141	0.0287	0.9841	0.0072	0.003	0.0048
FALC	Total cholesterol in large LDL	27005778	metabolites	European	-0.4798	0.2077	-2.3097	0.0209	0.0675	0.0428	1.0142	0.0208	0.0089	0.0053
FALC	Concentration of large VLDL particles	27005778	metabolites	European	-0.2579	0.1122	-2.2991	0.0215	0.1401	0.0364	0.9725	0.0075	0.0051	0.005
FALC	Asthma	17611496	autoimmune	European	-0.216	0.095	-2.2731	0.023	0.1214	0.0273	1.0095	0.0083	0.0071	0.0054
FALC	Total cholesterol in medium LDL	27005778	metabolites	European	-0.4383	0.1927	-2.2743	0.023	0.0712	0.043	1.012	0.0203	0.0073	0.0054
FALC	Mono-unsaturated fatty acids	27005778	metabolites	European	-0.3274	0.1446	-2.2639	0.0236	0.1251	0.0423	0.9847	0.0081	0.0052	0.0052
FALC	Phospholipids in IDL	27005778	metabolites	European	-0.507	0.2241	-2.2623	0.0237	0.064	0.039	1.0205	0.0179	0.0084	0.0053
FALC	Total cholesterol in LDL	27005778	metabolites	European	-0.4584	0.2031	-2.2575	0.024	0.0721	0.0464	1.0126	0.0217	0.007	0.0054
FALC	Serum total cholesterol	27005778	metabolites	European	-0.5221	0.2332	-2.2385	0.0252	0.0597	0.0368	1.0238	0.0146	0.0099	0.0055
FALC	Overweight	23563607	anthropometric	European	-0.1461	0.0653	-2.2371	0.0253	0.1118	0.0066	1.0216	0.0097	0.0056	0.0062
FALC	Forced Vital capacity(FVC)	28166213	lung_function	European	0.1213	0.0545	2.2263	0.026	0.2618	0.0161	0.9782	0.0076	0.0212	0.0053
FALC	Free cholesterol in IDL	27005778	metabolites	European	-0.4338	0.1951	-2.2231	0.0262	0.0704	0.0383	1.0207	0.0185	0.0076	0.0055
FALC	Primary biliary cirrhosis	26394269	autoimmune	European	-0.192	0.0866	-2.2181	0.0265	0.3795	0.0617	1.0002	0.0103	0.0021	0.0055
FALC	Total cholesterol in IDL	27005778	metabolites	European	-0.4603	0.2077	-2.2158	0.0267	0.0731	0.0429	1.0188	0.0184	0.009	0.0055
FALC	Age of first birth	27798627	reproductive	European	0.1219	0.0553	2.2026	0.0276	0.0641	0.0037	0.9519	0.0083	0.0325	0.0054
FALC	Phospholipids in very small VLDL	27005778	metabolites	European	-0.3418	0.1555	-2.1988	0.0279	0.0905	0.0372	1.0138	0.015	0.0042	0.0053
FALC	Total cholesterol in large VLDL	27005778	metabolites	European	-0.249	0.1134	-2.1963	0.0281	0.1256	0.0301	0.9895	0.0071	0.003	0.0047
FALC	Age at Menarche	25231870	reproductive	European	0.0958	0.0439	2.1836	0.029	0.2054	0.0107	0.954	0.0123	-0.0069	0.0056
FALC	Free cholesterol in large LDL	27005778	metabolites	European	-0.4557	0.2109	-2.1609	0.0307	0.0651	0.0439	1.0165	0.0216	0.0083	0.0054
FALC	Albumin	27005778	metabolites	European	-0.3583	0.1704	-2.102	0.0356	0.0566	0.0257	0.9907	0.0072	0.0064	0.0047
FALC	Average number of double bonds in a fatty acid chain	27005778	metabolites	European	0.2165	0.1036	2.0892	0.0367	0.1698	0.057	1.0022	0.0075	-0.0016	0.0045
FALC	Omega-9 and saturated fatty acids	27005778	metabolites	European	-0.3425	0.165	-2.0755	0.0379	0.1013	0.0434	0.9944	0.0083	0.0055	0.0052
FALC	Urinary albumin-to-creatinine ratio	26631737	kidney	European	0.2078	0.1033	2.0118	0.0442	0.0468	0.0089	0.9952	0.007	-0.0021	0.005
FALC	Neuroticism	27089181	personality	European	-0.1157	0.0577	-2.004	0.0451	0.0916	0.008	0.987	0.0127	-0.011	0.0054
FALC	Triglycerides in very large VLDL	27005778	metabolites	European	-0.2289	0.1154	-1.984	0.0473	0.1287	0.0302	0.979	0.0074	0.0013	0.0052
FALC	Total lipids in large VLDL	27005778	metabolites	European	-0.2111	0.1073	-1.9672	0.0492	0.1465	0.0312	0.9841	0.0069	0.0043	0.0051
FALC	Glycoprotein acetyls; mainly a1-acid glycoprotein	27005778	metabolites	European	-0.2329	0.1213	-1.92	0.0549	0.1041	0.0297	0.9848	0.0066	-0.0043	0.0052
FALC	Extreme bmi	23563607	anthropometric	European	-0.1518	0.0794	-1.9127	0.0558	0.7058	0.0541	1.0263	0.0116	0.0146	0.008
FALC	22:6 docosahexaenoic acid	27005778	metabolites	European	0.2798	0.1472	1.9004	0.0574	0.1162	0.0394	0.9995	0.0076	-0.0028	0.0051
FALC	Waist circumference	25673412	anthropometric	European	-0.0929	0.0494	-1.8793	0.0602	0.1226	0.0055	0.8439	0.0083	0.007	0.0051
FALC	Fasting insulin main effect	22581228	glycemic	European	-0.1909	0.1019	-1.8739	0.0609	0.0709	0.0097	1.0136	0.0071	-0.004	0.0048
FALC	Concentration of chylomicrons and largest VLDL particles	27005778	metabolites	European	-0.2498	0.1345	-1.8577	0.0632	0.118	0.0284	0.989	0.0069	0.0007	0.0057
FALC	Obesity class 2	23563607	anthropometric	European	-0.1337	0.0725	-1.8451	0.065	0.1869	0.0126	0.9981	0.0102	0.0023	0.0071
FALC	Forced expiratory volume in 1 second (FEV1)	28166213	lung_function	European	0.105	0.0572	1.8346	0.0666	0.264	0.0175	0.9741	0.0073	0.0181	0.0055
FALC	Cholesterol esters in large VLDL	27005778	metabolites	European	-0.1811	0.1002	-1.807	0.0708	0.1691	0.0348	0.9768	0.0074	0.0013	0.0048
FALC	Schizophrenia	25056061	psychiatric	Mixed	0.0796	0.0443	1.7953	0.0726	0.4632	0.02	1.0522	0.0135	0.0015	0.0072
FALC	Body mass index	20935630	anthropometric	European	-0.0999	0.0559	-1.7857	0.0741	0.1925	0.0099	1.0079	0.0106	0.0061	0.0063
FALC	PGC cross-disorder analysis	23453885	psychiatric	European	0.1139	0.0646	1.764	0.0777	0.1753	0.0141	1.0143	0.0122	-0.0008	0.007
FALC	HOMA-IR	20081858	glycemic	European	-0.2183	0.1243	-1.7567	0.079	0.0661	0.0128	1.0049	0.0066	-0.0009	0.0058
FALC	Difference in height between adolescence and adulthood; age 14	23449627	anthropometric	European	0.1811	0.105	1.7259	0.0844	0.4398	0.1078	0.9821	0.0068	-0.0083	0.0043
FALC	Multiple sclerosis	21833088	autoimmune	European	-0.2854	0.1659	-1.7202	0.0854	0.0555	0.0274	1.0609	0.0089	0.0036	0.0054
FALC	Total lipids in very large VLDL	27005778	metabolites	European	-0.188	0.1105	-1.7018	0.0888	0.1456	0.0308	0.9766	0.0075	0.0019	0.0049
FALC	Triglycerides in chylomicrons and largest VLDL particles	27005778	metabolites	European	-0.2286	0.1365	-1.6754	0.0938	0.0951	0.0279	0.9909	0.0072	-0.0012	0.0053
FALC	Apolipoprotein A-I	27005778	metabolites	European	-0.2991	0.1789	-1.6725	0.0944	0.0622	0.031	1.0084	0.0127	0.0108	0.005
FALC	Fasting proinsulin	20081858	glycemic	European	-0.2446	0.1466	-1.6686	0.0952	0.1652	0.0866	0.9839	0.0094	0.0084	0.0054
FALC	Childhood IQ	23358156	education	European	0.1532	0.0919	1.6674	0.0954	0.2875	0.0455	1.0005	0.0098	0.0076	0.0062
FALC	Phospholipids in chylomicrons and largest VLDL particles	27005778	metabolites	European	-0.2072	0.1245	-1.6648	0.096	0.1015	0.0272	0.9845	0.0069	-0.0002	0.0049
FALC	Concentration of medium HDL particles	27005778	metabolites	European	-0.2535	0.1585	-1.5991	0.1098	0.0629	0.0257	0.995	0.0078	0.0082	0.0047
FALC	Free cholesterol	27005778	metabolites	European	-0.449	0.2823	-1.5902	0.1118	0.0534	0.0427	1.0261	0.0109	0.0081	0.0052
FALC	Acetate	27005778	metabolites	European	0.2384	0.1511	1.5771	0.1148	0.0448	0.0187	1.0065	0.007	-0.0044	0.0047
FALC	Free cholesterol to esterified cholesterol ratio	27005778	metabolites	European	-0.5256	0.3385	-1.5527	0.1205	0.0518	0.0503	1.0151	0.0121	0.01	0.0054
FALC	Total cholesterol in large HDL	27005778	metabolites	European	0.1671	0.11	1.5191	0.1287	0.1059	0.0289	1.0084	0.0157	0.0064	0.0045
FALC	Chronotype	27494321	sleeping	European	-0.0824	0.0559	-1.4753	0.1401	0.1013	0.0061	1.0203	0.0083	-0.0316	0.0053
FALC	Tyrosine	27005778	metabolites	European	0.1957	0.1335	1.4655	0.1428	0.0692	0.0256	1.0008	0.0067	-0.0035	0.0047
FALC	Phospholipids in medium HDL	27005778	metabolites	European	-0.2056	0.1423	-1.4449	0.1485	0.065	0.0235	0.995	0.0081	0.0088	0.0045
FALC	Total lipids in medium HDL	27005778	metabolites	European	-0.23	0.16	-1.4371	0.1507	0.0593	0.026	0.9965	0.0082	0.0082	0.0046
FALC	Systemic lupus erythematosus	26502338	autoimmune	European	-0.1229	0.0856	-1.435	0.1513	0.3983	0.0699	1.0981	0.0103	0.0038	0.0058
FALC	Description of average fatty acid chain length; not actual carbon number	27005778	metabolites	European	0.1871	0.1348	1.3879	0.1652	0.0961	0.0346	0.9837	0.0069	0.0014	0.0041
FALC	Concentration of very large VLDL particles	27005778	metabolites	European	-0.187	0.1349	-1.3867	0.1655	0.1277	0.0316	0.9836	0.0074	-0.0004	0.0054
FALC	Forced expiratory volume in 1 second (FEV1)	21946350	lung_function	European	0.1196	0.0896	1.3355	0.1817	0.1782	0.0221	0.8757	0.0121	0.0053	0.0082
FALC	Mean diameter for HDL particles	27005778	metabolites	European	0.1551	0.1167	1.3291	0.1838	0.1188	0.0301	1.011	0.0205	0.0051	0.0051
FALC	Fathers age at death	27015805	aging	European	0.1165	0.0877	1.3288	0.1839	0.0415	0.0069	1.0166	0.0069	0.0094	0.0045
FALC	Total lipids in chylomicrons and largest VLDL particles	27005778	metabolites	European	-0.1534	0.1164	-1.3177	0.1876	0.1236	0.0282	0.9895	0.0071	-0.0008	0.0049
FALC	Obesity class 3	23563607	anthropometric	European	-0.1189	0.0909	-1.3075	0.191	0.1248	0.0147	0.9774	0.0093	-0.0045	0.0067
FALC	Cholesterol esters in large HDL	27005778	metabolites	European	0.141	0.1101	1.2798	0.2006	0.1244	0.0312	1.0023	0.0155	0.006	0.0048
FALC	Glutamine	27005778	metabolites	European	0.1724	0.1363	1.2648	0.2059	0.0631	0.0216	1.0173	0.0076	0.0008	0.0049
FALC	Free cholesterol in large HDL	27005778	metabolites	European	0.1375	0.1097	1.2534	0.2101	0.107	0.0293	1.0101	0.0155	0.007	0.0044
FALC	Phospholipids in very large HDL	27005778	metabolites	European	0.1594	0.1289	1.2366	0.2162	0.0906	0.0308	1.0099	0.0183	0.006	0.0047
FALC	Childhood obesity	22484627	anthropometric	European	0.101	0.0834	1.2117	0.2256	0.4045	0.049	0.9305	0.008	-0.0054	0.005
FALC	Fasting glucose main effect	22581228	glycemic	European	-0.1137	0.094	-1.2096	0.2264	0.1026	0.0204	0.9945	0.0106	0.0062	0.0052
FALC	Glucose	27005778	metabolites	European	-0.1411	0.1188	-1.1877	0.235	0.0841	0.0213	0.9957	0.0067	0.0017	0.0044
FALC	Mothers age at death	27015805	aging	European	0.1177	0.1014	1.1611	0.2456	0.0349	0.0075	1.0143	0.0074	0.0101	0.0052
FALC	Former vs Current smoker	20418890	smoking_behaviour	European	0.1304	0.1125	1.1589	0.2465	0.0626	0.0108	1.0011	0.0068	-0.0053	0.0052
FALC	Mean diameter for VLDL particles	27005778	metabolites	European	-0.1278	0.1118	-1.1431	0.253	0.1392	0.0363	0.9901	0.0089	0.0008	0.0052
FALC	Free cholesterol in medium HDL	27005778	metabolites	European	-0.1506	0.1321	-1.1396	0.2544	0.0657	0.0233	0.9978	0.0086	0.0082	0.0044
FALC	Acetoacetate	27005778	metabolites	European	-0.1371	0.1208	-1.135	0.2564	0.0751	0.0291	0.9789	0.0077	0.0044	0.0042
FALC	Urate	23263486	other	European	-0.0607	0.0539	-1.1261	0.2601	0.1781	0.062	0.9502	0.0538	0.0063	0.0059
FALC	Neo-openness to experience	21173776	personality	European	0.1336	0.1193	1.1197	0.2629	0.1082	0.0277	0.9906	0.0071	0.0018	0.0049
FALC	Sitting height ratio	25865494	anthropometric	European	0.0958	0.0886	1.0809	0.2798	0.2237	0.0268	0.9789	0.0079	0.0015	0.0055
FALC	Total lipids in large HDL	27005778	metabolites	European	0.1136	0.106	1.0709	0.2842	0.1291	0.0314	1.0027	0.0163	0.0063	0.0047
FALC	Concentration of large HDL particles	27005778	metabolites	European	0.1128	0.1059	1.0652	0.2868	0.1303	0.0311	1.0017	0.0165	0.006	0.0047
FALC	Total lipids in very large HDL	27005778	metabolites	European	0.1608	0.1559	1.0314	0.3023	0.0585	0.0283	1.0182	0.0161	0.0055	0.0048
FALC	Chronic Kidney Disease	26831199	kidney	Mixed	-0.1265	0.124	-1.0207	0.3074	0.0166	0.0057	1.0165	0.0089	-0.0022	0.0054
FALC	Attention deficit hyperactivity disorder (No GC)	27663945	psychiatric	European	-0.1556	0.155	-1.0037	0.3155	0.075	0.031	1.0077	0.0078	-0.0022	0.0057
FALC	Attention deficit hyperactivity disorder (GC)	27663945	psychiatric	European	-0.1545	0.1543	-1.0018	0.3165	0.074	0.0305	0.993	0.0077	-0.0022	0.0057
FALC	Total cholesterol in very large HDL	27005778	metabolites	European	0.2088	0.2118	0.986	0.3241	0.0299	0.0235	1.0153	0.0124	0.0048	0.0048
FALC	Mean Putamen	25607358	brain_volume	European	-0.066	0.0678	-0.9727	0.3307	0.2891	0.0457	0.9528	0.0074	0.0031	0.0042
FALC	Heart rate	23583979	haemotological	Mixed	-0.0623	0.0642	-0.9702	0.332	0.0838	0.0089	1.0151	0.0087	-0.0015	0.0052
FALC	Mean diameter for LDL particles	27005778	metabolites	European	0.1687	0.1752	0.9628	0.3357	0.0448	0.0256	1.0018	0.0128	-0.0014	0.0045
FALC	Free cholesterol in very large HDL	27005778	metabolites	European	0.1526	0.1661	0.9189	0.3582	0.0452	0.026	1.0169	0.0149	0.0062	0.0047
FALC	Serum creatinine	26831199	kidney	Mixed	0.0573	0.0626	0.9152	0.3601	0.1057	0.0086	0.9772	0.0126	0.0029	0.0059
FALC	Difference in height between childhood and adulthood; age 8	23449627	anthropometric	European	0.0884	0.0969	0.9129	0.3613	0.3314	0.0519	0.9726	0.0078	0.0009	0.0051
FALC	Phospholipids in large HDL	27005778	metabolites	European	0.0973	0.1071	0.9088	0.3634	0.1243	0.0311	1.0005	0.0154	0.0059	0.0046
FALC	Forced expiratory volume in 1 second (FEV1)	26635082	lung_function	European	0.068	0.0756	0.8987	0.3688	0.1467	0.0162	0.9889	0.0074	0.0019	0.005
FALC	Lumbar Spine bone mineral density	26367794	bone	Mixed	0.0677	0.0766	0.8839	0.3767	0.1306	0.0157	0.9798	0.0085	-0.0006	0.0052
FALC	Forced Vital capacity(FVC)	26635082	lung_function	European	0.0661	0.0755	0.8767	0.3807	0.1507	0.0156	0.983	0.0069	0.0019	0.0049
FALC	Parents age at death	27015805	aging	European	0.0964	0.1136	0.8486	0.3961	0.0291	0.0069	1.0176	0.0065	0.0127	0.0051
FALC	HOMA-B	20081858	glycemic	European	-0.0896	0.1061	-0.8449	0.3982	0.0856	0.0141	0.9922	0.0069	-0.0039	0.0054
FALC	Anorexia Nervosa	24514567	psychiatric	European	-0.0497	0.0589	-0.8446	0.3983	0.5407	0.0317	0.9056	0.0071	0.0071	0.0053
FALC	Concentration of very large HDL particles	27005778	metabolites	European	0.1318	0.1607	0.82	0.4122	0.0581	0.0273	1.0043	0.0161	0.003	0.0047
FALC	Mean Caudate	25607358	brain_volume	European	0.0806	0.1003	0.8032	0.4219	0.2541	0.0395	0.9691	0.0061	-0.0052	0.0048
FALC	Subjective well being	27089181	psychiatric	European	0.0544	0.0688	0.7913	0.4288	0.0255	0.0021	1.0023	0.0076	0.0054	0.0053
FALC	Ferritin	25352340	metal	European	0.1082	0.1396	0.775	0.4384	0.0837	0.0271	1.0305	0.0095	0.0038	0.0065
FALC	Major depressive disorder	22472876	psychiatric	European	-0.0733	0.0969	-0.7564	0.4494	0.1686	0.0258	1.0077	0.0066	-0.0017	0.005
FALC	Child birth weight	23202124	anthropometric	European	-0.0628	0.0838	-0.7502	0.4531	0.1111	0.0191	1.0051	0.0063	0.0115	0.0045
FALC	HbA1C	20858683	glycemic	European	-0.0698	0.0969	-0.7204	0.4713	0.0618	0.0119	1.0005	0.007	-2.5258e-05	0.0044
FALC	Cigarettes smoked per day	20418890	smoking_behaviour	European	-0.0778	0.1096	-0.7101	0.4776	0.0571	0.0163	1.008	0.0067	0.0009	0.0044
FALC	Extreme waist-to-hip ratio	23563607	anthropometric	European	-0.0718	0.1044	-0.6878	0.4916	0.3533	0.0592	0.9787	0.0084	-0.0009	0.0063
FALC	Cholesterol esters in medium HDL	27005778	metabolites	European	-0.106	0.1578	-0.672	0.5016	0.0531	0.0288	1.0009	0.0092	0.0067	0.0045
FALC	Triglycerides in very large HDL	27005778	metabolites	European	-0.0874	0.1301	-0.6719	0.5016	0.0809	0.0262	1.0164	0.0293	0.0063	0.0054
FALC	Child birth length	25281659	anthropometric	European	0.0613	0.0952	0.6442	0.5194	0.1695	0.0231	0.9918	0.0072	0.0038	0.0058
FALC	Attention deficit hyperactivity disorder	20732625	psychiatric	European	0.0998	0.1608	0.6206	0.5349	0.2502	0.0952	1.0086	0.0066	-0.0026	0.0049
FALC	Sleep duration	27494321	sleeping	European	-0.0409	0.0661	-0.6193	0.5357	0.0586	0.0052	1.0165	0.0078	0.0189	0.0053
FALC	Forearm Bone mineral density	26367794	bone	Mixed	-0.0933	0.1566	-0.5957	0.5514	0.0882	0.0439	1.0127	0.0069	0.0068	0.0051
FALC	Creatinine	27005778	metabolites	European	0.0537	0.0929	0.5779	0.5633	0.1085	0.0248	1.0148	0.0077	-0.0074	0.0047
FALC	Isoleucine	27005778	metabolites	European	-0.0913	0.1593	-0.573	0.5667	0.0684	0.0244	0.9962	0.0071	-0.0035	0.005
FALC	Serumurate overweight	25811787	uric_acid	European	-0.0415	0.0735	-0.5647	0.5722	0.5306	0.3143	0.9685	0.0285	0.0031	0.0047
FALC	Platelet count	22139419	haemotological	European	-0.0356	0.0646	-0.5505	0.582	0.1189	0.0118	0.9878	0.0087	-0.0015	0.0046
FALC	Ulcerative colitis	26192919	autoimmune	European	-0.0383	0.0697	-0.5493	0.5828	0.2621	0.0321	1.0485	0.0102	-0.0044	0.0051
FALC	Neo-conscientiousness	21173776	personality	European	-0.0877	0.161	-0.5449	0.5858	0.0795	0.0309	0.9979	0.0073	-0.0025	0.0052
FALC	Hip circumference	25673412	anthropometric	European	-0.0256	0.0488	-0.5238	0.6004	0.1274	0.0061	0.8615	0.0086	0.003	0.0048
FALC	Coronary artery disease	26343387	cardiometabolic	Mixed	-0.0264	0.0511	-0.5164	0.6056	0.081	0.0059	1.0404	0.0098	-0.0028	0.0048
FALC	Infant head circumference	22504419	anthropometric	European	0.0532	0.1041	0.5109	0.6094	0.2317	0.0449	0.9882	0.0069	0.0042	0.005
FALC	Rheumatoid Arthritis	24390342	autoimmune	European	-0.0296	0.0586	-0.5046	0.6138	0.1636	0.0303	1.0228	0.0178	-0.0078	0.005
FALC	Age of smoking initiation	20418890	smoking_behaviour	European	0.0697	0.1422	0.4898	0.6242	0.0573	0.0188	1.0008	0.0064	0.0039	0.0047
FALC	Serum creatinine (non-diabetes)	26831199	kidney	Mixed	0.0307	0.0632	0.4866	0.6265	0.1122	0.0096	0.9809	0.0125	0.0054	0.0059
FALC	Forced expiratory volume in 1 second (FEV1)/Forced Vital capacity(FVC)	28166213	lung_function	European	0.0275	0.0573	0.4793	0.6318	0.2645	0.0216	0.9728	0.0088	0.0055	0.005
FALC	Age at Menopause	26414677	reproductive	European	-0.0321	0.0676	-0.4742	0.6354	0.1358	0.0164	0.9909	0.0142	0.0028	0.0054
FALC	Mean Pallidum	25607358	brain_volume	European	0.0574	0.122	0.4707	0.6378	0.1593	0.0434	0.9801	0.0074	0.0011	0.0049
FALC	Number of children ever born	27798627	reproductive	European	0.0314	0.0732	0.4283	0.6685	0.0254	0.0018	0.9729	0.0071	-0.0196	0.0051
FALC	Total cholesterol in medium HDL	27005778	metabolites	European	-0.062	0.1458	-0.425	0.6708	0.0558	0.0253	0.9983	0.0093	0.0068	0.0044
FALC	Lung cancer (all)	24880342	cancer	European	0.041	0.0971	0.4224	0.6728	0.1272	0.0311	1.0066	0.0083	0.0024	0.0053
FALC	Alzheimers disease	24162737	neurological	European	0.0453	0.1084	0.4183	0.6757	0.0456	0.0187	1.0593	0.0248	-0.0038	0.0047
FALC	Height; Females at age 10 and males at age 12	23449627	anthropometric	European	-0.0304	0.0747	-0.4065	0.6844	0.4461	0.0474	0.9512	0.0078	0.0121	0.0054
FALC	Mean Accumbens	25607358	brain_volume	European	-0.0588	0.1488	-0.3954	0.6926	0.0955	0.0385	0.9798	0.0068	0.003	0.0048
FALC	Forced expiratory volume in 1 second (FEV1)/Forced Vital capacity(FVC)	26635082	lung_function	European	-0.0336	0.0869	-0.3866	0.6991	0.1163	0.0154	0.9799	0.0072	0.0028	0.005
FALC	Serum cystatin c	26831199	kidney	Mixed	-0.0298	0.0791	-0.3771	0.7061	0.1674	0.0714	0.9635	0.0153	0.0083	0.0056
FALC	Total cholesterol in HDL	27005778	metabolites	European	0.0419	0.1137	0.3688	0.7123	0.0884	0.0289	1.009	0.0139	0.0083	0.0044
FALC	2hr glucose adjusted for BMI	20081857	glycemic	European	-0.049	0.1366	-0.359	0.7196	0.1108	0.0346	0.9918	0.0071	0.0008	0.005
FALC	Leucine	27005778	metabolites	European	-0.0659	0.1882	-0.3499	0.7264	0.0437	0.0215	1.0102	0.0071	-0.0053	0.0051
FALC	Alanine	27005778	metabolites	European	-0.0523	0.1498	-0.3491	0.727	0.0873	0.0281	1.0076	0.0081	0.003	0.0049
FALC	Celiac disease	20190752	autoimmune	European	0.0378	0.1116	0.339	0.7346	0.2955	0.0534	1.0664	0.0116	-0.0069	0.0068
FALC	Amyotrophic lateral sclerosis	27455348	neurological	European	0.0496	0.1477	0.3355	0.7372	0.0404	0.0126	0.9979	0.0065	-0.0024	0.0051
FALC	Transferrin	25352340	metal	European	0.0319	0.1052	0.3027	0.7621	0.169	0.0771	1.062	0.0243	-0.0098	0.0063
FALC	Adiponectin	22479202	cardiometabolic	Mixed	0.0286	0.0979	0.2923	0.7701	0.1149	0.0274	1.0244	0.0132	0.012	0.0053
FALC	Autism spectrum disorder	0	psychiatric	European	0.021	0.0769	0.2727	0.7851	0.4698	0.0539	0.9652	0.0069	0.001	0.0047
FALC	Birth weight	27680694	anthropometric	European	0.0145	0.0538	0.2688	0.7881	0.1035	0.0065	1.0428	0.0098	0.0245	0.0056
FALC	Mean Thalamus	25607358	brain_volume	European	0.0339	0.13	0.261	0.7941	0.1495	0.0374	0.9787	0.0067	-0.0049	0.005
FALC	Type 2 Diabetes	22885922	glycemic	European	-0.0191	0.0733	-0.2601	0.7948	0.0888	0.0097	1.0064	0.0073	-0.0098	0.0051
FALC	Parkinsons disease	19915575	neurological	European	0.02	0.0855	0.234	0.8149	0.3631	0.1147	1.1192	0.0087	-0.0034	0.0043
FALC	ICV	25607358	brain_volume	European	-0.0205	0.0888	-0.2314	0.817	0.1787	0.0454	1.0007	0.0073	-0.0003	0.0039
FALC	Valine	27005778	metabolites	European	0.0285	0.1511	0.1884	0.8506	0.0555	0.0198	1.0177	0.0076	-0.0045	0.0049
FALC	Phenylalanine	27005778	metabolites	European	0.0245	0.1474	0.1665	0.8678	0.0543	0.022	1.0049	0.0072	-0.0045	0.0048
FALC	Omega-3 fatty acids	27005778	metabolites	European	0.0207	0.1396	0.1482	0.8821	0.1474	0.0447	0.9936	0.0082	0.0028	0.0051
FALC	Inflammatory Bowel Disease (Euro)	26192919	autoimmune	European	-0.0069	0.0621	-0.1115	0.9113	0.3318	0.0334	1.0579	0.0104	-0.0069	0.0053
FALC	Femoral neck bone mineral density	22504420	bone	Mixed	0.0054	0.0639	0.084	0.933	0.3053	0.0261	0.9812	0.0088	0.0057	0.0057
FALC	Citrate	27005778	metabolites	European	-0.0082	0.1243	-0.0662	0.9472	0.0745	0.0226	1.0103	0.0081	0.0014	0.0046
FALC	Lumbar spine bone mineral density	22504420	bone	Mixed	0.0037	0.0626	0.0592	0.9528	0.2703	0.0265	1.0157	0.0093	0.0049	0.0055
FALC	Mean Hippocampus	25607358	brain_volume	European	0.0076	0.1344	0.0569	0.9546	0.1557	0.0388	0.9833	0.0065	-0.0046	0.0052
FALC	Femoral Neck bone mineral density	26367794	bone	Mixed	-0.0043	0.0807	-0.0536	0.9572	0.1278	0.015	0.9764	0.0085	-1.4259e-05	0.0056
FALC	Forced expiratory volume in 1 second (FEV1)/Forced Vital capacity(FVC)	21946350	lung_function	European	-0.0003	0.0812	-0.0043	0.9966	0.1214	0.0136	0.931	0.0079	-0.001	0.005
FALC	Crohns disease	26192919	autoimmune	European	0.0002	0.0637	0.0026	0.9979	0.5038	0.059	1.0239	0.0113	-0.0055	0.0052

## Sheet: MALES
trait1	trait2	PMID	Category	ethnicity	rg	se	z	p	h2_obs	h2_obs_se	h2_int	h2_int_se	gcov_int	gcov_int_se
MALC	Ever vs never smoked	20418890	smoking_behaviour	European	0.4236	0.0806	5.2566	1.4672e-07	0.0734	0.0069	1.0009	0.0061	-0.0045	0.0048
MALC	Overweight	23563607	anthropometric	European	-0.2369	0.0527	-4.4913	7.08e-06	0.1119	0.0066	1.0217	0.0097	-0.0005	0.0061
MALC	Obesity class 1	23563607	anthropometric	European	-0.2276	0.0511	-4.4585	8.2532e-06	0.2213	0.0116	1.013	0.0106	-0.003	0.0067
MALC	HDL cholesterol	20686565	lipids	European	0.2471	0.057	4.3361	1.4504e-05	0.1258	0.0253	1.0649	0.0551	0.0033	0.0056
MALC	Hip circumference	25673412	anthropometric	European	-0.2225	0.0535	-4.1593	3.1927e-05	0.1273	0.0061	0.8616	0.0086	-0.0002	0.0056
MALC	Body mass index	20935630	anthropometric	European	-0.2055	0.0526	-3.9062	9.3756e-05	0.1928	0.0099	1.0077	0.0107	-0.003	0.0063
MALC	Obesity class 2	23563607	anthropometric	European	-0.2528	0.0671	-3.7673	0.0002	0.1867	0.0126	0.9984	0.0102	-0.0035	0.0067
MALC	Childhood obesity	22484627	anthropometric	European	-0.2563	0.0781	-3.2829	0.001	0.4034	0.0489	0.9306	0.008	0.004	0.0048
MALC	Height; Females at age 10 and males at age 12	23449627	anthropometric	European	-0.2326	0.0731	-3.1837	0.0015	0.4445	0.0474	0.9515	0.0078	0.0133	0.0054
MALC	Infant head circumference	22504419	anthropometric	European	-0.3423	0.1098	-3.1171	0.0018	0.2293	0.0448	0.9884	0.0069	0.0141	0.0047
MALC	Type 2 Diabetes	22885922	glycemic	European	-0.2448	0.0793	-3.0891	0.002	0.0888	0.0097	1.0065	0.0073	0.0059	0.0055
MALC	Waist circumference	25673412	anthropometric	European	-0.1538	0.0498	-3.0881	0.002	0.1224	0.0054	0.8441	0.0083	-0.0036	0.0058
MALC	Obesity class 3	23563607	anthropometric	European	-0.2554	0.0845	-3.0244	0.0025	0.1249	0.0149	0.9773	0.0093	-0.0026	0.0063
MALC	Fasting insulin main effect	22581228	glycemic	European	-0.3084	0.1048	-2.9416	0.0033	0.0706	0.0097	1.0139	0.0071	-0.003	0.0051
MALC	Extreme bmi	23563607	anthropometric	European	-0.1853	0.0699	-2.6505	0.008	0.7041	0.0539	1.0267	0.0117	-0.0066	0.0072
MALC	Difference in height between childhood and adulthood; age 8	23449627	anthropometric	European	0.23	0.0883	2.6041	0.0092	0.3325	0.0521	0.9725	0.0079	-0.0074	0.0049
MALC	Forced Vital capacity(FVC)	28166213	lung_function	European	0.1512	0.0592	2.5554	0.0106	0.2619	0.0161	0.9779	0.0076	0.0136	0.0055
MALC	Triglycerides	20686565	lipids	European	-0.1582	0.0628	-2.5189	0.0118	0.1718	0.0302	0.9639	0.017	0.0042	0.0062
MALC	HbA1C	20858683	glycemic	European	-0.2457	0.0991	-2.4788	0.0132	0.0613	0.0119	1.0008	0.0071	0.0038	0.0046
MALC	Multiple sclerosis	21833088	autoimmune	European	-0.4844	0.2047	-2.3669	0.0179	0.0553	0.0274	1.061	0.009	0.0076	0.0058
MALC	Forced expiratory volume in 1 second (FEV1)/Forced Vital capacity(FVC)	26635082	lung_function	European	-0.1984	0.0858	-2.3127	0.0207	0.1161	0.0154	0.98	0.0071	0.0125	0.0049
MALC	Age at Menarche	25231870	reproductive	European	0.0961	0.0426	2.2541	0.0242	0.2053	0.0106	0.9544	0.0122	0.001	0.0053
MALC	2hr glucose adjusted for BMI	20081857	glycemic	European	-0.3098	0.1403	-2.2089	0.0272	0.111	0.0347	0.9917	0.0071	0.0047	0.0054
MALC	Eczema	26482879	autoimmune	Mixed	-0.2415	0.111	-2.1763	0.0295	0.0692	0.0157	1.02	0.0073	0.0043	0.005
MALC	Birth weight	27680694	anthropometric	European	-0.1225	0.0584	-2.0993	0.0358	0.1035	0.0065	1.0425	0.0099	0.0103	0.0053
MALC	Adiponectin	22479202	cardiometabolic	Mixed	0.1945	0.0942	2.0654	0.0389	0.1151	0.0274	1.0244	0.0132	-0.0075	0.0054
MALC	Years of schooling 2016	27225129	education	European	0.0798	0.0397	2.0115	0.0443	0.1284	0.0046	0.9301	0.0105	0.0128	0.0056
MALC	Lung cancer (all)	24880342	cancer	European	0.1886	0.0943	2.0003	0.0455	0.1273	0.0309	1.0068	0.0082	-0.0078	0.0051
MALC	Forced expiratory volume in 1 second (FEV1)	28166213	lung_function	European	0.119	0.06	1.9829	0.0474	0.2641	0.0176	0.9737	0.0073	0.0079	0.0056
MALC	Chronotype	27494321	sleeping	European	-0.1124	0.0571	-1.968	0.0491	0.1013	0.006	1.0203	0.0082	-0.0226	0.0056
MALC	Body fat	26833246	anthropometric	Mixed	-0.1188	0.0621	-1.9129	0.0558	0.1106	0.0086	0.9011	0.0068	-0.0069	0.0047
MALC	Citrate	27005778	metabolites	European	-0.2568	0.1372	-1.8725	0.0611	0.0742	0.0227	1.0104	0.0081	0.0005	0.0046
MALC	Child birth length	25281659	anthropometric	European	-0.1643	0.0935	-1.7563	0.079	0.1679	0.0231	0.9922	0.0072	0.004	0.0057
MALC	Depressive symptoms	27089181	psychiatric	European	-0.1254	0.0714	-1.7559	0.0791	0.0487	0.0039	0.9983	0.0075	-0.0186	0.0052
MALC	Fasting glucose main effect	22581228	glycemic	European	-0.13	0.0749	-1.7353	0.0827	0.1027	0.0204	0.9944	0.0106	3.1783e-05	0.0054
MALC	Sitting height ratio	25865494	anthropometric	European	-0.1495	0.087	-1.7194	0.0855	0.2239	0.0267	0.9789	0.0079	0.0131	0.0054
MALC	Schizophrenia	25056061	psychiatric	Mixed	0.0779	0.0457	1.7032	0.0885	0.4632	0.02	1.0522	0.0134	-0.0005	0.007
MALC	Average number of methylene groups per a double bond	27005778	metabolites	European	-0.213	0.1289	-1.6518	0.0986	0.2036	0.0842	0.9961	0.0077	0.0044	0.0045
MALC	Triglycerides in small HDL	27005778	metabolites	European	-0.2149	0.1335	-1.6106	0.1073	0.0735	0.0275	0.9974	0.0087	0.001	0.0045
MALC	Ratio of bisallylic groups to double bonds	27005778	metabolites	European	0.1399	0.0885	1.5804	0.114	0.3031	0.1145	0.9776	0.0079	-0.0006	0.0044
MALC	College completion	23722424	education	European	0.0979	0.062	1.5796	0.1142	0.0793	0.006	1.0238	0.0091	0.0049	0.0057
MALC	Ratio of bisallylic groups to total fatty acids	27005778	metabolites	European	0.1535	0.0973	1.5788	0.1144	0.2805	0.1023	0.9861	0.0073	-0.0032	0.0044
MALC	HOMA-IR	20081858	glycemic	European	-0.1812	0.115	-1.5751	0.1152	0.0663	0.0127	1.0048	0.0066	-0.0083	0.0047
MALC	Leptin_not_adjBMI	26833098	hormone	European	-0.1575	0.1006	-1.5657	0.1174	0.1017	0.0162	0.9923	0.0066	-0.0033	0.0051
MALC	Rheumatoid Arthritis	24390342	autoimmune	European	-0.0962	0.0617	-1.5588	0.119	0.1635	0.0303	1.0229	0.0178	0.0005	0.0048
MALC	Concentration of medium VLDL particles	27005778	metabolites	European	-0.1434	0.0929	-1.5426	0.1229	0.1577	0.0373	0.9795	0.0076	0.0012	0.0046
MALC	Total cholesterol in large HDL	27005778	metabolites	European	0.1696	0.1143	1.4833	0.138	0.1064	0.0287	1.008	0.0156	0.0061	0.0045
MALC	Average number of double bonds in a fatty acid chain	27005778	metabolites	European	0.1722	0.1165	1.4774	0.1396	0.1695	0.0571	1.0023	0.0075	-0.0042	0.0042
MALC	Free cholesterol in large HDL	27005778	metabolites	European	0.1681	0.1141	1.4733	0.1407	0.1076	0.0293	1.0098	0.0154	0.005	0.0045
MALC	22:6 docosahexaenoic acid	27005778	metabolites	European	0.19	0.1292	1.4705	0.1414	0.1156	0.0395	0.9996	0.0076	-0.0009	0.0047
MALC	Total cholesterol in HDL	27005778	metabolites	European	0.1868	0.1291	1.4472	0.1478	0.0887	0.029	1.0087	0.0138	0.0031	0.0047
MALC	Acetoacetate	27005778	metabolites	European	0.1797	0.1247	1.4404	0.1498	0.0745	0.029	0.9789	0.0077	-0.0023	0.0043
MALC	Neo-openness to experience	21173776	personality	European	-0.1914	0.1336	-1.4321	0.1521	0.1083	0.0279	0.9906	0.0073	0.0052	0.0056
MALC	Transferrin	25352340	metal	European	0.1352	0.0945	1.4303	0.1526	0.1686	0.0772	1.0622	0.0244	-0.0044	0.0063
MALC	HOMA-B	20081858	glycemic	European	-0.1396	0.0981	-1.4224	0.1549	0.086	0.0141	0.992	0.0068	-0.007	0.0048
MALC	Description of average fatty acid chain length; not actual carbon number	27005778	metabolites	European	0.1971	0.1405	1.4033	0.1605	0.0972	0.0346	0.9834	0.007	-0.0015	0.0043
MALC	Forced Vital capacity(FVC)	26635082	lung_function	European	0.0889	0.0664	1.3382	0.1808	0.1508	0.0156	0.983	0.0069	-0.0011	0.0045
MALC	Mean platelet volume	22139419	haemotological	European	-0.1009	0.0757	-1.332	0.1828	0.3245	0.0533	0.9811	0.0112	-0.0005	0.005
MALC	Parkinsons disease	19915575	neurological	European	-0.1054	0.0792	-1.3301	0.1835	0.3608	0.1148	1.1193	0.0087	0.0061	0.0042
MALC	Anorexia Nervosa	24514567	psychiatric	European	-0.0803	0.0606	-1.3248	0.1852	0.5406	0.0317	0.9056	0.0071	0.0083	0.0054
MALC	Age of first birth	27798627	reproductive	European	0.0708	0.054	1.3129	0.1892	0.0641	0.0037	0.9516	0.0083	-0.001	0.0053
MALC	Total cholesterol in very large HDL	27005778	metabolites	European	0.3084	0.2349	1.3128	0.1893	0.0305	0.0235	1.0149	0.0123	0.002	0.0043
MALC	Celiac disease	20190752	autoimmune	European	-0.1459	0.1113	-1.3116	0.1896	0.2953	0.0521	1.0664	0.0113	-0.0032	0.0071
MALC	Triglycerides in chylomicrons and largest VLDL particles	27005778	metabolites	European	-0.1589	0.126	-1.2604	0.2075	0.0951	0.0279	0.9911	0.0071	0.0026	0.0049
MALC	Apolipoprotein A-I	27005778	metabolites	European	0.2146	0.1712	1.2535	0.21	0.0629	0.0311	1.008	0.0127	0.0027	0.0046
MALC	Free cholesterol in very large HDL	27005778	metabolites	European	0.2224	0.1778	1.2514	0.2108	0.0462	0.026	1.0164	0.0148	0.0048	0.0043
MALC	Extreme waist-to-hip ratio	23563607	anthropometric	European	-0.1335	0.1093	-1.2209	0.2221	0.353	0.0593	0.9788	0.0083	0.0085	0.0065
MALC	Phospholipids in large VLDL	27005778	metabolites	European	-0.132	0.1085	-1.217	0.2236	0.1235	0.0314	0.9881	0.0071	-0.0013	0.0048
MALC	Systemic lupus erythematosus	26502338	autoimmune	European	-0.0848	0.0705	-1.2032	0.2289	0.3975	0.0698	1.0982	0.0103	0.0005	0.0047
MALC	Total lipids in chylomicrons and largest VLDL particles	27005778	metabolites	European	-0.1304	0.1091	-1.195	0.2321	0.1236	0.0283	0.9897	0.0071	0.0038	0.0048
MALC	Total lipids in very large HDL	27005778	metabolites	European	0.1994	0.1681	1.186	0.2356	0.0595	0.0285	1.0177	0.0159	0.0052	0.0044
MALC	Mean Hippocampus	25607358	brain_volume	European	-0.1473	0.1253	-1.1752	0.2399	0.1552	0.0388	0.9834	0.0066	-0.0021	0.005
MALC	Asthma	17611496	autoimmune	European	-0.1332	0.1134	-1.1737	0.2405	0.1216	0.0273	1.0094	0.0083	0.0003	0.0059
MALC	Attention deficit hyperactivity disorder	20732625	psychiatric	European	0.1905	0.1625	1.1721	0.2411	0.249	0.0951	1.0087	0.0066	-0.0024	0.005
MALC	Concentration of very large HDL particles	27005778	metabolites	European	0.1934	0.165	1.1722	0.2411	0.0591	0.0272	1.0039	0.0159	0.0061	0.0044
MALC	Cholesterol esters in large HDL	27005778	metabolites	European	0.1264	0.1083	1.167	0.2432	0.1249	0.0311	1.002	0.0154	0.0072	0.0045
MALC	Total cholesterol in large VLDL	27005778	metabolites	European	-0.1199	0.1031	-1.1625	0.245	0.1255	0.0301	0.9897	0.007	-0.001	0.0046
MALC	Phospholipids in large HDL	27005778	metabolites	European	0.1305	0.1139	1.1461	0.2517	0.1245	0.031	1.0003	0.0153	0.0053	0.0046
MALC	Total lipids in large HDL	27005778	metabolites	European	0.1256	0.1099	1.1432	0.2529	0.1295	0.0313	1.0025	0.0162	0.0063	0.0045
MALC	Platelet count	22139419	haemotological	European	0.0679	0.0631	1.076	0.2819	0.119	0.0119	0.9879	0.0088	-0.0011	0.0044
MALC	Phenylalanine	27005778	metabolites	European	-0.1637	0.1522	-1.0754	0.2822	0.0544	0.0218	1.005	0.0071	-0.0036	0.0046
MALC	Serum creatinine	26831199	kidney	Mixed	-0.0693	0.0644	-1.0753	0.2823	0.1059	0.0087	0.977	0.0127	0.013	0.0063
MALC	Triglycerides in large VLDL	27005778	metabolites	European	-0.1166	0.109	-1.0699	0.2847	0.1194	0.0295	0.9878	0.0067	-0.0015	0.0047
MALC	Valine	27005778	metabolites	European	-0.1551	0.1451	-1.0694	0.2849	0.0554	0.0199	1.018	0.0077	-0.0035	0.0048
MALC	Concentration of large HDL particles	27005778	metabolites	European	0.1174	0.11	1.067	0.286	0.1306	0.0309	1.0014	0.0164	0.0064	0.0046
MALC	Ferritin	25352340	metal	European	0.1456	0.1384	1.0526	0.2925	0.0835	0.027	1.0305	0.0095	-0.0011	0.0066
MALC	Mean diameter for HDL particles	27005778	metabolites	European	0.1236	0.1178	1.0489	0.2942	0.1198	0.03	1.0106	0.0204	0.0052	0.0046
MALC	Phospholipids in chylomicrons and largest VLDL particles	27005778	metabolites	European	-0.1206	0.1159	-1.0413	0.2977	0.1016	0.0272	0.9847	0.0069	0.0033	0.0049
MALC	Child birth weight	23202124	anthropometric	European	-0.1069	0.1043	-1.0247	0.3055	0.1124	0.019	1.0046	0.0062	0.0004	0.0044
MALC	ICV	25607358	brain_volume	European	0.0955	0.0938	1.0182	0.3086	0.1794	0.0457	1.0005	0.0073	-0.0055	0.0041
MALC	Age of smoking initiation	20418890	smoking_behaviour	European	-0.1404	0.138	-1.0172	0.309	0.057	0.019	1.0009	0.0064	0.0029	0.0044
MALC	Mean Putamen	25607358	brain_volume	European	0.0677	0.0677	0.9994	0.3176	0.2887	0.0457	0.9528	0.0074	-0.0066	0.004
MALC	Concentration of chylomicrons and largest VLDL particles	27005778	metabolites	European	-0.1224	0.1242	-0.9848	0.3247	0.1179	0.0285	0.9892	0.007	-0.0009	0.0048
MALC	Phospholipids in medium HDL	27005778	metabolites	European	0.1569	0.1597	0.9826	0.3258	0.0647	0.0233	0.995	0.008	0.0016	0.0048
MALC	Number of children ever born	27798627	reproductive	European	0.0641	0.0653	0.9813	0.3264	0.0253	0.0018	0.9734	0.007	0.0047	0.0049
MALC	Total lipids in large VLDL	27005778	metabolites	European	-0.0986	0.1009	-0.9771	0.3285	0.1463	0.0314	0.9843	0.007	-0.0003	0.0047
MALC	Amyotrophic lateral sclerosis	27455348	neurological	European	0.1349	0.1384	0.9742	0.33	0.04	0.0125	0.9981	0.0065	-0.0038	0.0046
MALC	Free cholesterol in large VLDL	27005778	metabolites	European	-0.0981	0.1009	-0.9722	0.331	0.133	0.0311	0.9862	0.0072	-0.0018	0.0047
MALC	Cigarettes smoked per day	20418890	smoking_behaviour	European	-0.114	0.1182	-0.9645	0.3348	0.0572	0.0164	1.0078	0.0067	-0.0047	0.0051
MALC	Crohns disease	26192919	autoimmune	European	-0.0604	0.0631	-0.9569	0.3386	0.5027	0.059	1.024	0.0113	-0.0025	0.0056
MALC	Difference in height between adolescence and adulthood; age 14	23449627	anthropometric	European	0.1133	0.1186	0.955	0.3396	0.4402	0.1084	0.982	0.0068	-0.0017	0.005
MALC	Forced expiratory volume in 1 second (FEV1)/Forced Vital capacity(FVC)	21946350	lung_function	European	-0.0721	0.0758	-0.9512	0.3415	0.1214	0.0137	0.931	0.008	0.0039	0.0051
MALC	Phospholipids in very large VLDL	27005778	metabolites	European	-0.1032	0.11	-0.9382	0.3481	0.1141	0.0289	0.9843	0.0073	-0.0002	0.0047
MALC	Mean diameter for VLDL particles	27005778	metabolites	European	-0.0922	0.1008	-0.9152	0.3601	0.139	0.0363	0.9903	0.0089	0.0016	0.0047
MALC	Free cholesterol in medium HDL	27005778	metabolites	European	0.1388	0.1544	0.8989	0.3687	0.0653	0.0233	0.9979	0.0087	0.0012	0.0048
MALC	Major depressive disorder	22472876	psychiatric	European	-0.0878	0.0986	-0.8906	0.3732	0.168	0.0258	1.0078	0.0066	-0.0004	0.005
MALC	Phospholipids in very large HDL	27005778	metabolites	European	0.1158	0.1316	0.8799	0.3789	0.0919	0.0308	1.0094	0.0182	0.0073	0.0045
MALC	LDL cholesterol	20686565	lipids	European	-0.0556	0.0644	-0.864	0.3876	0.1061	0.0263	1.0467	0.0417	-0.0009	0.0058
MALC	Forced expiratory volume in 1 second (FEV1)	21946350	lung_function	European	0.0785	0.0911	0.8616	0.3889	0.1781	0.022	0.8758	0.012	-0.005	0.0082
MALC	Fasting proinsulin	20081858	glycemic	European	-0.1088	0.1269	-0.8575	0.3912	0.1637	0.0865	0.9841	0.0094	0.0019	0.005
MALC	Concentration of large VLDL particles	27005778	metabolites	European	-0.0865	0.1016	-0.8514	0.3945	0.14	0.0364	0.9726	0.0075	-0.0014	0.0046
MALC	Height_2010	20881960	anthropometric	European	-0.0336	0.0397	-0.8467	0.3972	0.2884	0.0166	1.0162	0.0188	0.0011	0.0062
MALC	Cholesterol esters in large VLDL	27005778	metabolites	European	-0.076	0.0901	-0.8441	0.3986	0.1689	0.0347	0.977	0.0074	-0.0006	0.0048
MALC	Triglycerides in small VLDL	27005778	metabolites	European	-0.0866	0.1063	-0.8152	0.4149	0.1283	0.0363	0.9926	0.0078	-0.0033	0.0048
MALC	Total lipids in medium VLDL	27005778	metabolites	European	-0.079	0.097	-0.8148	0.4152	0.1507	0.0356	0.9839	0.0072	-0.0018	0.0047
MALC	Waist-to-hip ratio	25673412	anthropometric	European	-0.0406	0.05	-0.8123	0.4166	0.1139	0.0075	0.9205	0.0094	-0.0021	0.0056
MALC	Glycoprotein acetyls; mainly a1-acid glycoprotein	27005778	metabolites	European	-0.0971	0.1201	-0.8082	0.4189	0.1045	0.0297	0.9846	0.0066	-0.0045	0.0048
MALC	Cholesterol esters in medium VLDL	27005778	metabolites	European	-0.075	0.0932	-0.8049	0.4209	0.1588	0.0382	0.9851	0.0083	-0.0039	0.0046
MALC	Mean Accumbens	25607358	brain_volume	European	-0.1077	0.134	-0.8042	0.4213	0.0946	0.0384	0.9799	0.0068	0.001	0.0048
MALC	Isoleucine	27005778	metabolites	European	-0.1037	0.1294	-0.8014	0.4229	0.0684	0.0243	0.9964	0.007	-0.002	0.0045
MALC	Total cholesterol in small LDL	27005778	metabolites	European	0.1133	0.1422	0.7968	0.4255	0.076	0.0422	1.0144	0.0178	-0.0108	0.0046
MALC	Alanine	27005778	metabolites	European	-0.1008	0.1295	-0.7788	0.4361	0.0873	0.0281	1.0076	0.0081	-0.0043	0.0048
MALC	Serum total cholesterol	27005778	metabolites	European	0.1286	0.1708	0.7525	0.4517	0.0599	0.0373	1.0237	0.0146	-0.0075	0.0047
MALC	Tyrosine	27005778	metabolites	European	-0.0886	0.1195	-0.7413	0.4585	0.0687	0.026	1.0009	0.0068	0.0003	0.0046
MALC	Omega-9 and saturated fatty acids	27005778	metabolites	European	-0.1123	0.1529	-0.7345	0.4627	0.1014	0.0435	0.9945	0.0083	-0.0013	0.0051
MALC	Chronic Kidney Disease	26831199	kidney	Mixed	0.1032	0.142	0.7269	0.4673	0.0167	0.0057	1.0164	0.0089	-0.0079	0.0059
MALC	Mean Caudate	25607358	brain_volume	European	-0.0668	0.0967	-0.6907	0.4898	0.2548	0.0396	0.9691	0.0062	0.0065	0.0048
MALC	Glucose	27005778	metabolites	European	0.0874	0.127	0.6878	0.4916	0.0844	0.0213	0.9955	0.0066	-0.0083	0.0048
MALC	Neuroticism	24828478	personality	European	0.0867	0.1269	0.6832	0.4945	0.0131	0.0034	1.0174	0.0068	-0.0065	0.0054
MALC	Serum creatinine (non-diabetes)	26831199	kidney	Mixed	-0.0451	0.0667	-0.6762	0.4989	0.1125	0.0097	0.9807	0.0126	0.0133	0.0063
MALC	Heart rate	23583979	haemotological	Mixed	-0.0461	0.0688	-0.6693	0.5033	0.0839	0.0089	1.0149	0.0087	-0.0033	0.0055
MALC	18:2 linoleic acid (LA)	27005778	metabolites	European	-0.0919	0.1374	-0.6688	0.5036	0.1242	0.0491	1.004	0.0097	-0.0021	0.005
MALC	Triglycerides in medium VLDL	27005778	metabolites	European	-0.0769	0.1159	-0.6638	0.5068	0.1034	0.0315	0.9982	0.007	-0.0026	0.0047
MALC	Mean diameter for LDL particles	27005778	metabolites	European	-0.1296	0.1964	-0.6598	0.5094	0.0454	0.0257	1.0015	0.0127	0.0019	0.0049
MALC	Leucine	27005778	metabolites	European	-0.1083	0.1664	-0.6512	0.5149	0.0436	0.0214	1.0104	0.0071	-0.0013	0.0048
MALC	Phospholipids in medium VLDL	27005778	metabolites	European	-0.0701	0.108	-0.6493	0.5161	0.1183	0.0343	0.9956	0.0075	-0.0039	0.0047
MALC	Free cholesterol in small VLDL	27005778	metabolites	European	-0.0707	0.109	-0.6492	0.5162	0.1155	0.0342	0.9999	0.0089	-0.0061	0.0047
MALC	Concentration of small VLDL particles	27005778	metabolites	European	-0.0616	0.0958	-0.643	0.5202	0.1603	0.0378	0.9883	0.0083	-0.0039	0.0047
MALC	Lumbar spine bone mineral density	22504420	bone	Mixed	0.0444	0.0694	0.6389	0.5229	0.2708	0.0264	1.0156	0.0093	-0.0058	0.0052
MALC	Creatinine	27005778	metabolites	European	-0.0686	0.1082	-0.6342	0.526	0.1095	0.0251	1.0143	0.0079	-0.0035	0.0043
MALC	Total cholesterol in medium VLDL	27005778	metabolites	European	-0.0639	0.1009	-0.6339	0.5262	0.1305	0.0362	0.9916	0.0081	-0.0048	0.0047
MALC	Triglycerides in very large VLDL	27005778	metabolites	European	-0.0686	0.1086	-0.6319	0.5275	0.1284	0.0303	0.9793	0.0074	-0.0011	0.0049
MALC	Concentration of very small VLDL particles	27005778	metabolites	European	-0.0686	0.1122	-0.6113	0.541	0.1228	0.0369	1.0037	0.0125	-0.0032	0.0049
MALC	Sleep duration	27494321	sleeping	European	0.0386	0.0663	0.5816	0.5608	0.0585	0.0052	1.0166	0.0078	0.0073	0.0047
MALC	Albumin	27005778	metabolites	European	-0.0944	0.1655	-0.5706	0.5683	0.0553	0.0256	0.991	0.0073	0.0005	0.0049
MALC	Fathers age at death	27015805	aging	European	-0.0585	0.1044	-0.5597	0.5757	0.0415	0.0069	1.0166	0.0069	0.0034	0.0047
MALC	Total lipids in small VLDL	27005778	metabolites	European	-0.0522	0.0975	-0.5348	0.5928	0.1533	0.0377	0.9902	0.0085	-0.0049	0.0046
MALC	Free cholesterol to esterified cholesterol ratio	27005778	metabolites	European	0.1197	0.224	0.5345	0.593	0.0523	0.0504	1.015	0.012	-0.0061	0.0047
MALC	Total cholesterol in medium HDL	27005778	metabolites	European	0.0859	0.1618	0.5306	0.5957	0.0554	0.0252	0.9984	0.0093	0.0033	0.0047
MALC	Alzheimers disease	24162737	neurological	European	0.0613	0.1224	0.5013	0.6162	0.0452	0.0186	1.0597	0.0248	-0.0051	0.0053
MALC	Lumbar Spine bone mineral density	26367794	bone	Mixed	-0.0377	0.0754	-0.5006	0.6167	0.1311	0.0155	0.9796	0.0085	-0.0002	0.0049
MALC	Triglycerides in very large HDL	27005778	metabolites	European	0.0671	0.1342	0.5003	0.6169	0.0817	0.0263	1.016	0.0291	0.0029	0.0051
MALC	Inflammatory Bowel Disease (Euro)	26192919	autoimmune	European	-0.0282	0.057	-0.4955	0.6203	0.3309	0.0335	1.0581	0.0104	-0.0029	0.0052
MALC	Mothers age at death	27015805	aging	European	-0.0535	0.1093	-0.4893	0.6246	0.0349	0.0075	1.0143	0.0074	0.0065	0.0049
MALC	Total lipids in very small VLDL	27005778	metabolites	European	-0.0571	0.1172	-0.4876	0.6258	0.1118	0.0369	1.0089	0.013	-0.0036	0.0049
MALC	Concentration of small LDL particles	27005778	metabolites	European	0.0647	0.1332	0.4859	0.627	0.099	0.0422	1.006	0.015	-0.0078	0.0048
MALC	Total lipids in very large VLDL	27005778	metabolites	European	-0.0495	0.1022	-0.4839	0.6284	0.1454	0.0307	0.9768	0.0075	-0.0006	0.0048
MALC	Femoral neck bone mineral density	22504420	bone	Mixed	0.0297	0.0619	0.4793	0.6317	0.3056	0.0265	0.981	0.0088	-0.0009	0.005
MALC	Triglycerides in very small VLDL	27005778	metabolites	European	-0.0463	0.1001	-0.4628	0.6435	0.15	0.0372	0.9954	0.0101	-0.0024	0.0049
MALC	Total cholesterol in small VLDL	27005778	metabolites	European	-0.0553	0.1198	-0.4615	0.6444	0.0918	0.0321	1.0058	0.0098	-0.0077	0.0045
MALC	Acetate	27005778	metabolites	European	0.068	0.1548	0.439	0.6607	0.0448	0.0187	1.0066	0.007	0.0043	0.0049
MALC	Total lipids in small LDL	27005778	metabolites	European	0.0591	0.1353	0.4366	0.6624	0.0927	0.0436	1.0066	0.0166	-0.0086	0.0047
MALC	Serum total triglycerides	27005778	metabolites	European	-0.0464	0.107	-0.4336	0.6646	0.1346	0.0367	0.9902	0.0081	-0.0037	0.0049
MALC	Cholesterol esters in medium LDL	27005778	metabolites	European	0.0587	0.1355	0.4332	0.6649	0.0844	0.0463	1.0089	0.0193	-0.0084	0.0046
MALC	Glutamine	27005778	metabolites	European	-0.058	0.14	-0.4146	0.6784	0.0632	0.0215	1.0172	0.0075	-0.0006	0.0045
MALC	Femoral Neck bone mineral density	26367794	bone	Mixed	0.0304	0.0757	0.4015	0.688	0.1282	0.015	0.9763	0.0085	-0.0026	0.0051
MALC	Phospholipids in very small VLDL	27005778	metabolites	European	-0.052	0.1327	-0.3917	0.6953	0.0904	0.0372	1.0137	0.0149	-0.0041	0.0049
MALC	Forced expiratory volume in 1 second (FEV1)/Forced Vital capacity(FVC)	28166213	lung_function	European	-0.022	0.0562	-0.3915	0.6954	0.2645	0.0217	0.9728	0.0089	-0.0081	0.0052
MALC	Mean Thalamus	25607358	brain_volume	European	-0.042	0.1126	-0.3727	0.7093	0.1499	0.0375	0.9787	0.0067	0.0033	0.0046
MALC	Primary biliary cirrhosis	26394269	autoimmune	European	-0.0293	0.0816	-0.3595	0.7193	0.378	0.0622	1.0005	0.0104	0.0041	0.0052
MALC	Concentration of medium LDL particles	27005778	metabolites	European	0.0485	0.1377	0.3519	0.7249	0.085	0.0459	1.0102	0.0187	-0.0082	0.0047
MALC	Total lipids in medium LDL	27005778	metabolites	European	0.047	0.136	0.3456	0.7296	0.0861	0.0466	1.0085	0.0192	-0.0084	0.0047
MALC	Free cholesterol in medium VLDL	27005778	metabolites	European	-0.0369	0.1076	-0.3433	0.7314	0.1182	0.0346	0.9946	0.0076	-0.0051	0.0047
MALC	Serumurate overweight	25811787	uric_acid	European	0.0309	0.0903	0.3418	0.7325	0.5315	0.3143	0.9685	0.0285	-0.0029	0.0044
MALC	Triglycerides in IDL	27005778	metabolites	European	-0.0385	0.1136	-0.3391	0.7345	0.1142	0.0351	1.0086	0.0153	-0.0024	0.0049
MALC	PGC cross-disorder analysis	23453885	psychiatric	European	-0.0235	0.0705	-0.334	0.7384	0.1754	0.0141	1.014	0.0122	0.0106	0.007
MALC	Cholesterol esters in large LDL	27005778	metabolites	European	0.0443	0.1391	0.3187	0.7499	0.0799	0.0471	1.0114	0.0201	-0.0081	0.0047
MALC	Mean Pallidum	25607358	brain_volume	European	0.0359	0.115	0.3117	0.7553	0.1591	0.0434	0.9801	0.0074	0.0012	0.0051
MALC	Phospholipids in small VLDL	27005778	metabolites	European	-0.033	0.1062	-0.3111	0.7557	0.1206	0.0359	0.9983	0.009	-0.0064	0.0046
MALC	Phospholipids in large LDL	27005778	metabolites	European	-0.0444	0.1453	-0.3053	0.7602	0.066	0.0411	1.016	0.0196	-0.0058	0.0049
MALC	Phospholipids in IDL	27005778	metabolites	European	-0.0457	0.151	-0.3028	0.762	0.0641	0.0389	1.0204	0.0179	-0.006	0.0048
MALC	Concentration of medium HDL particles	27005778	metabolites	European	0.0479	0.1679	0.2854	0.7753	0.0628	0.0257	0.9949	0.0078	0.004	0.0048
MALC	Mono-unsaturated fatty acids	27005778	metabolites	European	-0.0397	0.1399	-0.2839	0.7765	0.1254	0.0426	0.9848	0.0081	-0.0042	0.005
MALC	Total lipids in medium HDL	27005778	metabolites	European	0.0465	0.1704	0.273	0.7849	0.0592	0.026	0.9965	0.0082	0.0041	0.0047
MALC	Concentration of very large VLDL particles	27005778	metabolites	European	-0.0314	0.1172	-0.2679	0.7888	0.1278	0.0315	0.9838	0.0074	-0.0034	0.0048
MALC	Subjective well being	27089181	psychiatric	European	0.0189	0.074	0.2555	0.7983	0.0255	0.0021	1.0025	0.0076	0.0138	0.0056
MALC	Apolipoprotein B	27005778	metabolites	European	-0.0329	0.1295	-0.2543	0.7993	0.0895	0.0391	1.0079	0.0139	-0.0058	0.0047
MALC	Bipolar disorder	21926972	psychiatric	European	-0.0192	0.0755	-0.2538	0.7996	0.4463	0.0391	1.0225	0.0077	0.0099	0.0049
MALC	Total lipids in large LDL	27005778	metabolites	European	0.0349	0.1407	0.2478	0.8043	0.0796	0.0477	1.0134	0.0203	-0.0079	0.0047
MALC	Neo-conscientiousness	21173776	personality	European	-0.0342	0.1419	-0.2409	0.8096	0.0797	0.031	0.9976	0.0073	-0.0041	0.0054
MALC	Leptin_adjBMI	26833098	hormone	European	0.0239	0.1012	0.236	0.8134	0.0963	0.0182	1.0026	0.0073	-0.0058	0.0055
MALC	Extreme height	23563607	anthropometric	European	0.0133	0.0584	0.2282	0.8195	1.2426	0.1097	1.0328	0.0182	-0.014	0.0074
MALC	Total cholesterol in medium LDL	27005778	metabolites	European	0.0306	0.1383	0.2216	0.8246	0.0715	0.043	1.0117	0.0202	-0.0074	0.0047
MALC	Parents age at death	27015805	aging	European	0.0234	0.1141	0.2049	0.8376	0.029	0.0069	1.0178	0.0064	0.0045	0.0048
MALC	Serum cystatin c	26831199	kidney	Mixed	0.0193	0.0949	0.2031	0.8391	0.1676	0.0714	0.9633	0.0153	0.0057	0.0052
MALC	Ulcerative colitis	26192919	autoimmune	European	-0.0134	0.0664	-0.2014	0.8404	0.261	0.032	1.0488	0.0102	-0.0014	0.0047
MALC	Concentration of large LDL particles	27005778	metabolites	European	0.0266	0.1402	0.19	0.8493	0.0807	0.0468	1.0145	0.0197	-0.0075	0.0047
MALC	Autism spectrum disorder	0	psychiatric	European	-0.0149	0.0843	-0.177	0.8595	0.4704	0.0542	0.9651	0.007	-0.004	0.0049
MALC	Cholesterol esters in medium HDL	27005778	metabolites	European	0.0301	0.1706	0.1766	0.8598	0.0529	0.0288	1.001	0.0092	0.004	0.0046
MALC	Total cholesterol in IDL	27005778	metabolites	European	0.0252	0.1456	0.1728	0.8628	0.073	0.0429	1.0188	0.0184	-0.0068	0.0047
MALC	Forced expiratory volume in 1 second (FEV1)	26635082	lung_function	European	-0.0115	0.074	-0.1551	0.8768	0.1463	0.0161	0.9891	0.0074	0.0045	0.0047
MALC	Forearm Bone mineral density	26367794	bone	Mixed	0.0265	0.1752	0.151	0.88	0.0863	0.0438	1.0132	0.0069	-0.0039	0.0047
MALC	Concentration of IDL particles	27005778	metabolites	European	-0.0194	0.1416	-0.1373	0.8908	0.0809	0.041	1.017	0.017	-0.0054	0.0049
MALC	Urinary albumin-to-creatinine ratio	26631737	kidney	European	-0.0143	0.1048	-0.1362	0.8917	0.0467	0.0089	0.9953	0.0069	0.0019	0.005
MALC	Free cholesterol	27005778	metabolites	European	0.0269	0.2093	0.1283	0.8979	0.0539	0.0428	1.0262	0.0108	-0.0027	0.0051
MALC	Urate	23263486	other	European	0.0067	0.0544	0.1229	0.9021	0.1783	0.062	0.9501	0.0538	-0.0027	0.0052
MALC	Coronary artery disease	26343387	cardiometabolic	Mixed	-0.0068	0.0555	-0.1219	0.903	0.0808	0.0059	1.0409	0.0098	-0.0067	0.0054
MALC	Total cholesterol in large LDL	27005778	metabolites	European	-0.0162	0.1414	-0.1144	0.9089	0.0677	0.0428	1.0139	0.0208	-0.0071	0.0048
MALC	Free cholesterol in large LDL	27005778	metabolites	European	-0.0165	0.1446	-0.1143	0.909	0.065	0.0439	1.0164	0.0216	-0.0067	0.0048
MALC	Total lipids in small HDL	27005778	metabolites	European	-0.0172	0.1724	-0.0999	0.9204	0.0541	0.0261	1.0022	0.0074	-0.0011	0.0048
MALC	Childhood IQ	23358156	education	European	-0.0062	0.1033	-0.0599	0.9523	0.2891	0.0459	1.0002	0.0099	0.0069	0.0066
MALC	Attention deficit hyperactivity disorder (GC)	27663945	psychiatric	European	-0.0088	0.1548	-0.0567	0.9547	0.0741	0.0306	0.9931	0.0076	-0.0068	0.0052
MALC	Total cholesterol in LDL	27005778	metabolites	European	0.0075	0.1392	0.0536	0.9573	0.0723	0.0463	1.0124	0.0216	-0.0074	0.0047
MALC	Attention deficit hyperactivity disorder (No GC)	27663945	psychiatric	European	-0.0079	0.1546	-0.051	0.9593	0.0751	0.031	1.0078	0.0077	-0.0069	0.0052
MALC	Phospholipids in medium LDL	27005778	metabolites	European	-0.0068	0.1371	-0.0497	0.9603	0.0757	0.0396	1.0076	0.0177	-0.0057	0.0049
MALC	Total lipids in IDL	27005778	metabolites	European	-0.0063	0.1433	-0.0441	0.9648	0.0781	0.042	1.0182	0.0176	-0.0058	0.0048
MALC	Former vs Current smoker	20418890	smoking_behaviour	European	0.0042	0.1089	0.039	0.9689	0.062	0.0107	1.0014	0.0069	0.0012	0.0043
MALC	Free cholesterol in IDL	27005778	metabolites	European	-0.0033	0.1392	-0.0239	0.9809	0.0704	0.0383	1.0206	0.0185	-0.0068	0.0047
MALC	Omega-3 fatty acids	27005778	metabolites	European	-0.0025	0.1145	-0.0217	0.9827	0.1476	0.0445	0.9936	0.0081	0.0032	0.0044
MALC	Urinary albumin-to-creatinine ratio (non-diabetes)	26631737	kidney	European	-0.0023	0.1081	-0.0215	0.9828	0.0534	0.0101	0.9948	0.0072	-0.0008	0.0052
MALC	Total Cholesterol	20686565	lipids	European	-0.0011	0.0581	-0.0188	0.985	0.1362	0.0234	1.0178	0.0314	0.0028	0.0057
MALC	Age at Menopause	26414677	reproductive	European	0.0011	0.0681	0.0164	0.9869	0.136	0.0165	0.9908	0.0142	-0.0019	0.0058
